# Supplementary material for: High-throughput qRT-PCR validation of blood microRNAs in non-small cell lung cancer
Source: Oncotarget. 2015 Dec 11;7(4):4611–23. doi: 10.18632/oncotarget.6566 (PMC4826230; doi:10.18632/oncotarget.6566)
Supplement: Supplementary file 1 [file oncotarget-07-4611-s001.xlsx]

## Sheet: annotation.txt
CBCID	Class	extraction
427_2	0 (Ctrl)	miRNeasy
427_3	0 (Ctrl)	miRNeasy
427_7	0 (Ctrl)	miRNeasy
427_1	0 (Ctrl)	miRNeasy
427_10	0 (Ctrl)	miRNeasy
427_6	0 (Ctrl)	miRNeasy
427_8	0 (Ctrl)	miRNeasy
427_9	0 (Ctrl)	miRNeasy
427_4	0 (Ctrl)	miRNeasy
427_5	0 (Ctrl)	miRNeasy
427_26	0 (Ctrl)	PAXGene Blood
427_21	0 (Ctrl)	PAXGene Blood
427_27	0 (Ctrl)	PAXGene Blood
427_28	0 (Ctrl)	PAXGene Blood
427_29	0 (Ctrl)	PAXGene Blood
427_22	0 (Ctrl)	PAXGene Blood
427_30	0 (Ctrl)	PAXGene Blood
427_23	0 (Ctrl)	PAXGene Blood
427_24	0 (Ctrl)	PAXGene Blood
427_25	0 (Ctrl)	PAXGene Blood
427_32	2 (LCa)	miRNeasy
427_33	2 (LCa)	miRNeasy
427_36	2 (LCa)	miRNeasy
427_39	2 (LCa)	miRNeasy
427_40	2 (LCa)	miRNeasy
427_42	2 (LCa)	miRNeasy
427_43	2 (LCa)	miRNeasy
427_51	2 (LCa)	miRNeasy
427_53	2 (LCa)	miRNeasy
427_55	2 (LCa)	miRNeasy
427_56	2 (LCa)	miRNeasy
427_59	2 (LCa)	miRNeasy
427_62	2 (LCa)	miRNeasy
427_63	2 (LCa)	miRNeasy
427_64	2 (LCa)	miRNeasy
427_69	2 (LCa)	miRNeasy
427_70	2 (LCa)	miRNeasy
427_71	2 (LCa)	miRNeasy
427_72	2 (LCa)	miRNeasy
427_73	2 (LCa)	miRNeasy
427_74	2 (LCa)	miRNeasy
427_79	2 (LCa)	miRNeasy
427_80	2 (LCa)	miRNeasy
427_82	2 (LCa)	miRNeasy
427_84	2 (LCa)	miRNeasy
427_86	2 (LCa)	miRNeasy
427_87	2 (LCa)	miRNeasy
427_88	2 (LCa)	miRNeasy
427_89	2 (LCa)	miRNeasy
427_91	2 (LCa)	miRNeasy
427_94	2 (LCa)	miRNeasy
427_95	2 (LCa)	miRNeasy
427_96	2 (LCa)	miRNeasy
427_97	2 (LCa)	miRNeasy
427_130	2 (LCa)	PAXGene Blood
427_136	2 (LCa)	PAXGene Blood
427_137	2 (LCa)	PAXGene Blood
427_138	2 (LCa)	PAXGene Blood
427_139	2 (LCa)	PAXGene Blood
427_140	2 (LCa)	PAXGene Blood
427_141	2 (LCa)	PAXGene Blood
427_142	2 (LCa)	PAXGene Blood
427_143	2 (LCa)	PAXGene Blood
427_144	2 (LCa)	PAXGene Blood
427_145	2 (LCa)	PAXGene Blood
427_131	2 (LCa)	PAXGene Blood
427_153	2 (LCa)	PAXGene Blood
427_156	2 (LCa)	PAXGene Blood
427_158	2 (LCa)	PAXGene Blood
427_132	2 (LCa)	PAXGene Blood
427_133	2 (LCa)	PAXGene Blood
427_179	2 (LCa)	PAXGene Blood
427_134	2 (LCa)	PAXGene Blood
427_135	2 (LCa)	PAXGene Blood
427_101	2 (LCa)	PAXGene Blood
427_102	2 (LCa)	PAXGene Blood
427_103	2 (LCa)	PAXGene Blood
427_104	2 (LCa)	PAXGene Blood
427_105	2 (LCa)	PAXGene Blood
427_106	2 (LCa)	PAXGene Blood
427_107	2 (LCa)	PAXGene Blood
427_108	2 (LCa)	PAXGene Blood
427_109	2 (LCa)	PAXGene Blood
427_110	2 (LCa)	PAXGene Blood
427_111	2 (LCa)	PAXGene Blood
427_112	2 (LCa)	PAXGene Blood
427_113	2 (LCa)	PAXGene Blood
427_114	2 (LCa)	PAXGene Blood
427_115	2 (LCa)	PAXGene Blood
427_116	2 (LCa)	PAXGene Blood
427_117	2 (LCa)	PAXGene Blood
427_118	2 (LCa)	PAXGene Blood
427_119	2 (LCa)	PAXGene Blood
427_126	2 (LCa)	PAXGene Blood
427_199	3 (COPD)	miRNeasy
427_200	3 (COPD)	miRNeasy
427_201	3 (COPD)	miRNeasy
427_202	3 (COPD)	miRNeasy
427_203	3 (COPD)	miRNeasy
427_204	3 (COPD)	miRNeasy
427_205	3 (COPD)	miRNeasy
427_206	3 (COPD)	miRNeasy
427_207	3 (COPD)	miRNeasy
427_210	3 (COPD)	miRNeasy
427_211	3 (COPD)	miRNeasy
427_212	3 (COPD)	miRNeasy
427_213	3 (COPD)	miRNeasy
427_214	3 (COPD)	miRNeasy
427_216	3 (COPD)	miRNeasy
427_217	3 (COPD)	miRNeasy
427_218	3 (COPD)	miRNeasy
427_190	3 (COPD)	miRNeasy
427_191	3 (COPD)	miRNeasy
427_192	3 (COPD)	miRNeasy
427_193	3 (COPD)	miRNeasy
427_194	3 (COPD)	miRNeasy
427_195	3 (COPD)	miRNeasy
427_196	3 (COPD)	miRNeasy
427_197	3 (COPD)	miRNeasy
427_198	3 (COPD)	miRNeasy
