# Supplementary material for: High-throughput qRT-PCR validation of blood microRNAs in non-small cell lung cancer
Source: Oncotarget. 2015 Dec 11;7(4):4611–23. doi: 10.18632/oncotarget.6566 (PMC4826230; doi:10.18632/oncotarget.6566)
Supplement: Supplementary file 2 [file oncotarget-07-4611-s002.xlsx]

## Sheet: expression_matrix.txt
	427_73	427_203	427_6	427_113	427_204	427_72	427_114	CBC-Std._PAX	427_74	427_144	427_7	427_112	427_205	427_71	427_115	427_211	427_79	427_143	427_8	427_111	427_206	427_70	427_140	427_210	427_80	427_142	427_26	427_82	427_207	427_27	427_141	427_89	427_179	427_9	427_117	427_212	427_88	427_118	427_91	427_158	427_10	427_116	427_213	427_87	427_119	427_218	427_94	427_156	427_28
hsa-let-7d-3p	15.9326	15.2235	16.2484	22.413	13.6454	14.738	22.5962	22.889	15.8667	24.2889	15.9816	23.0611	14.5527	15.3691	25.2143	15.9777	15.5775	21.4315	16.4096	23.1106	14.0687	14.5269	20.9399	15.3816	16.1497	21.9182	24.6107	16.5598	13.9134	22.0838	21.217	15.9585	20.6635	17.1221	20.0973	16.798	16.2598	21.6807	16.2087	21.8073	16.228	22.6151	15.435	15.9822	27.275	15.8844	17.0196	21.503	23.6946
hsa-miR-1274A	10.7376	10.5741	11.3314	11.5724	10.0421	10.1445	12.3569	10.7055	9.66782	13.6331	10.4934	11.962	9.72396	10.2457	9.70994	10.4772	10.7457	13.5465	11.6944	13.8156	8.77956	9.89726	13.5158	10.3358	10.4355	13.1597	13.5917	11.0065	10.486	15.5554	13.3184	11.0118	14.1493	11.987	12.0814	11.9822	9.08357	12.9698	10.012	13.4507	11.1699	11.2175	10.5215	10.4293	9.27213	10.2157	9.90627	12.6671	13.0833
hsa-miR-130b-5p	20.7817	22.0148	21.7181	23.7099	19.1004	21.8277	25.0488	36.4333	21.6891	27.4518	21.2387	25.9654	21.2201	21.0671	26.6506	22.133	21.4977	27.5078	21.852	27.0033	21.1402	20.7689	24.8583	19.9364	20.8327	25.6849	26.3204	20.4957	20.1586	24.86	27.6175	21.3852	25.7081	20.7096	23.0438	21.4409	21.2787	24.8505	21.0243	23.9196	20.6876	22.9026	20.5377	20.8718	26.3839	21.6348	21.2711	26.0666	28.1945
hsa-miR-18b-3p	22.4275	25.0363	25.0342	30.959	20.0302	21.9404	23.8549	NA	22.8111	NA	21.3775	26.5523	27.3097	22.8111	NA	28.7491	22.6169	NA	23.7963	25.9326	22.446	20.9016	22.7412	22.5085	22.4094	25.6349	24.2735	24.9896	22.1787	33.6315	25.5026	23.5524	25.7264	25.4217	25.9035	24.3047	21.7839	24.0501	22.2899	25.5238	20.9812	22.492	21.7265	20.3716	20.872	22.3985	NA	24.4855	27.7333
hsa-mir-374a-3p	NA	35.4884	28.0693	NA	NA	26.8891	NA	NA	NA	NA	28.1357	NA	NA	NA	NA	NA	NA	NA	26.4006	NA	NA	NA	NA	23.7929	NA	NA	NA	NA	NA	NA	NA	NA	NA	NA	NA	NA	NA	NA	NA	NA	NA	NA	25.3203	NA	NA	NA	NA	NA	NA
hsa-miR-518e-5p	NA	NA	NA	NA	NA	NA	NA	NA	NA	NA	NA	NA	NA	NA	NA	NA	NA	NA	NA	NA	NA	NA	NA	NA	NA	NA	NA	NA	NA	25.3112	NA	NA	NA	25.7936	NA	27.8841	NA	NA	NA	NA	NA	NA	NA	NA	NA	NA	NA	NA	NA
hsa-miR-595	NA	NA	NA	NA	NA	NA	NA	NA	NA	NA	NA	NA	NA	NA	NA	NA	NA	NA	NA	NA	NA	NA	NA	NA	NA	NA	NA	NA	NA	NA	NA	NA	NA	NA	NA	NA	NA	NA	NA	NA	NA	NA	NA	NA	NA	NA	NA	NA	NA
hsa-miR-634	NA	NA	NA	NA	NA	NA	NA	NA	NA	NA	NA	NA	NA	NA	NA	NA	NA	NA	NA	NA	NA	NA	NA	NA	NA	NA	NA	NA	NA	NA	NA	NA	NA	NA	NA	NA	NA	NA	NA	NA	NA	NA	NA	NA	NA	NA	NA	NA	NA
hsa-miR-675-5p	NA	NA	NA	NA	NA	NA	NA	NA	NA	NA	NA	NA	NA	NA	NA	NA	NA	NA	NA	NA	NA	NA	NA	NA	NA	NA	NA	NA	NA	NA	NA	NA	NA	NA	NA	NA	NA	NA	NA	NA	NA	NA	NA	NA	NA	NA	NA	NA	NA
hsa-miR-942-5p	8.60842	9.11036	9.71089	10.9379	8.23771	9.59526	11.9307	14.2124	8.82592	12.9575	8.63493	12.4103	8.63187	7.78385	11.3499	9.50914	8.84415	11.7352	9.9316	12.756	8.89657	8.36187	12.1187	7.92937	8.3952	12.6611	12.3762	8.54662	7.62247	12.6072	12.8237	9.49161	13.0591	9.90484	10.6934	9.93437	8.9207	11.0139	8.80856	11.9261	9.69642	10.1231	8.56384	8.17291	11.3724	9.05566	9.49578	12.6505	13.8295
hsa-let-7e-3p	23.5166	NA	23.8981	26.3834	22.5757	NA	NA	NA	NA	NA	25.3279	NA	25.8437	28.2336	NA	26.0517	25.603	NA	26.207	NA	24.9078	22.1026	NA	26.4515	22.449	NA	NA	32.1153	26.8051	NA	NA	27.1515	NA	NA	27.4307	NA	24.9025	NA	26.341	30.284	27.8172	26.5304	25.6153	23.7903	NA	26.2214	24.1235	NA	NA
hsa-miR-1274B	8.13209	7.21104	8.66939	8.74523	7.1692	7.21324	9.57999	8.51778	7.0158	10.0328	7.47311	8.84985	7.45839	7.32642	7.61778	6.99049	8.00569	9.71765	8.27295	9.94636	6.02837	7.22474	10.2816	6.43035	6.96242	9.55875	9.43928	7.28272	6.88613	10.7057	9.88526	8.01162	10.4539	8.73217	9.09689	8.12178	6.54184	9.87925	6.61446	9.46348	8.09299	7.87684	7.02119	6.83582	7.37352	6.7474	7.48622	9.27358	9.8035
hsa-miR-141-5p	32.42	33.2657	33.6677	35.3222	31.9178	NA	32.4837	32.6918	34.9489	35.0851	NA	34.2207	33.6946	NA	34.1313	32.7431	NA	33.4372	34.2075	35.9525	30.5429	NA	31.8626	30.7756	NA	32.0015	NA	NA	NA	NA	32.8974	32.7514	33.4963	34.0397	33.3546	28.9813	35.3517	31.5187	35.1475	NA	33.092	34.4871	33.8126	34.723	26.9345	NA	32.4519	34.5749	35.576
hsa-miR-21-3p	21.6844	21.4658	23.0329	NA	21.4402	22.0717	22.7732	NA	22.6854	36.2514	21.7828	23.1813	20.6781	23.3526	25.2066	20.5532	22.379	NA	22.0021	NA	19.912	21.7126	NA	22.3969	20.3662	NA	NA	21.6096	21.4544	26.9333	28.8901	21.1098	27.3378	24.0031	24.7438	24.4356	21.1164	25.3735	22.2122	29.4539	22.3982	22.6541	21.9572	21.3959	30.8191	20.5722	21.6308	NA	24.7082
hsa-miR-378a-5p	18.185	18.1109	19.602	18.9598	17.6569	17.5589	20.5344	23.749	17.0999	22.2055	18.1662	19.8055	18.0336	16.7338	19.3442	18.1604	17.1188	21.0396	18.922	21.3121	16.9878	16.7195	21.1547	16.7303	16.8805	20.8865	22.3236	16.8732	17.0881	21.6343	22.3066	18.06	22.9156	19.2492	18.627	18.7536	17.0465	20.1412	17.7333	19.7165	18.6802	17.4232	17.7237	16.2219	19.4158	17.9297	18.8409	20.8365	23.2684
hsa-miR-548p	NA	NA	28.7659	NA	NA	29.5714	NA	NA	NA	NA	31.681	NA	NA	28.2368	NA	NA	NA	NA	NA	31.8496	31.8738	31.0811	NA	30.3494	29.5831	NA	NA	NA	NA	NA	NA	NA	NA	NA	NA	NA	NA	NA	NA	NA	32.3136	NA	30.5434	NA	NA	30.282	NA	NA	NA
hsa-miR-604	NA	NA	NA	NA	NA	NA	NA	NA	NA	NA	NA	NA	NA	NA	NA	NA	NA	NA	NA	29.6446	NA	NA	NA	NA	NA	NA	NA	NA	NA	30.9369	NA	NA	NA	NA	NA	NA	NA	NA	29.3062	NA	NA	NA	NA	NA	NA	29.6168	NA	NA	NA
hsa-miR-637	NA	NA	NA	NA	NA	NA	NA	NA	NA	NA	NA	NA	NA	NA	NA	NA	NA	NA	NA	NA	NA	NA	NA	NA	NA	NA	NA	NA	NA	NA	NA	NA	NA	NA	NA	NA	NA	NA	NA	NA	NA	NA	NA	NA	NA	NA	NA	NA	NA
hsa-mir-708-3p	NA	NA	NA	NA	NA	NA	NA	NA	NA	NA	NA	NA	NA	NA	NA	NA	NA	NA	NA	NA	NA	NA	NA	NA	NA	NA	NA	NA	NA	NA	NA	NA	NA	NA	NA	NA	NA	NA	NA	NA	NA	NA	NA	NA	NA	NA	NA	NA	NA
hsa-miR-99a-3p	NA	24.3383	NA	NA	NA	NA	NA	NA	NA	NA	NA	31.3519	NA	NA	NA	NA	29.3304	NA	26.514	NA	24.8968	27.8882	NA	NA	NA	NA	NA	28.6538	NA	28.295	NA	NA	NA	26.7627	NA	26.4512	NA	NA	28.7958	NA	NA	NA	NA	NA	NA	NA	NA	NA	NA
hsa-miR-1180-3p	14.7732	14.6343	14.8704	16.7522	14.6581	14.6766	17.9503	19.2667	14.662	18.751	14.6825	16.6908	14.8544	14.5957	17.6141	15.6952	15.2294	17.5633	15.0653	17.7959	14.0827	14.5964	18.3494	14.8632	14.1563	17.4207	17.8505	14.3057	14.8619	18.3468	18.8509	15.013	18.5162	15.644	17.0667	16.4706	14.1558	17.039	14.7385	17.4407	14.681	16.2222	14.8806	14.0895	17.9191	15.136	14.9924	18.6862	18.6871
hsa-miR-1275	13.0456	14.2202	13.1218	16.0652	13.5769	13.6326	17.6713	15.972	14.1836	16.3622	12.7149	15.9165	16.7261	12.951	15.9656	13.6041	13.8626	17.9202	13.5297	14.5571	13.894	13.7236	19.5905	13.4494	13.5552	16.0254	16.4592	12.9762	13.0471	15.6861	15.9384	13.6571	19.5995	13.4099	17.0543	13.4688	13.3607	15.8382	13.9906	17.7625	12.9489	15.7778	12.6776	12.7326	17.7476	17.0976	15.4118	20.3263	16.6546
hsa-miR-151a-3p	5.44013	4.94205	5.21415	5.23701	4.99251	5.15028	5.03102	NA	5.40883	NA	4.94959	5.34202	5.06284	5.44	NA	4.90204	5.21577	4.98886	5.19942	5.42245	4.83734	5.18125	4.89843	4.80828	5.34619	5.08178	5.50035	5.62768	5.43628	5.84919	5.74371	6.10462	5.59998	5.59017	5.26075	6.61238	5.42888	5.79611	5.60855	5.09712	5.19017	5.31556	5.20923	4.9477	4.48829	4.91008	5.42128	5.18013	5.12879
hsa-miR-26a-1-3p	22.7927	23.9149	23.0915	25.4581	20.1162	24.1458	NA	NA	22.4742	28.5091	23.0383	28.7841	20.9583	21.9366	29.8756	22.431	24.1822	28.2872	23.9195	NA	22.1864	22.8198	33.6727	20.4282	23.9359	28.0068	28.0846	24.3004	19.6326	29.2363	26.3251	25.0705	27.2677	24.218	24.3002	22.0669	26.5343	28.4088	21.8654	27.8911	23.2843	23.3419	22.5243	24.0614	27.3927	22.828	24.1646	25.8031	29.2997
hsa-miR-431-3p	26.5915	NA	NA	NA	NA	NA	NA	NA	NA	NA	NA	NA	NA	NA	NA	NA	NA	NA	27.5902	NA	NA	NA	NA	NA	NA	NA	NA	NA	NA	NA	28.8629	NA	NA	NA	NA	NA	NA	NA	25.9864	NA	NA	NA	NA	34.0388	NA	26.8408	NA	NA	NA
hsa-miR-550a-5p	13.8187	14.7237	15.0883	16.3358	13.4312	13.9862	17.6191	20.2441	14.7969	19.3355	14.4432	17.3765	13.9032	14.3858	18.5957	14.8495	14.1762	18.1563	15.3013	19.5143	14.0039	14.1783	18.8555	14.0274	13.8688	18.0304	18.5585	14.0414	14.3786	18.5228	18.3823	14.6922	18.4438	15.3675	16.5128	15.9095	14.5727	17.0713	14.8155	17.3776	14.9658	15.7228	14.6416	13.9476	17.6437	14.0876	14.385	17.8081	20.0254
hsa-miR-616-5p	18.4536	18.61	18.6105	20.3307	17.6392	18.0382	20.063	NA	17.7657	NA	19.4393	22.2021	18.1013	18.8449	21.9044	18.785	18.7116	22.29	19.7005	NA	18.6986	17.9869	24.2238	17.4949	17.9693	27.7244	23.2461	17.712	17.5626	21.6868	23.2838	18.6167	23.2123	19.6909	20.2965	19.2668	18.3247	22.382	18.4267	20.1616	19.6683	19.2119	17.8674	18.7355	20.5774	19.5214	19.0586	23.1026	NA
hsa-miR-641	22.7395	26.824	31.7932	25.9885	21.385	31.1986	29.1502	NA	23.5081	NA	30.1457	NA	28.7374	24.5035	NA	NA	34.2152	NA	23.7097	NA	25.8542	25.1673	32.6969	23.8032	25.9465	NA	NA	24.481	25.3634	NA	NA	28.5533	NA	25.6655	27.1098	32.4033	26.63	25.1651	25.6339	26.3291	24.8686	26.4474	26.624	26.4824	NA	25.7208	26.169	25.3375	NA
hsa-miR-7-1-3p	8.18248	8.84052	8.84782	12.3019	8.00661	8.8187	14.0722	22.3675	8.61548	15.2341	9.05693	15.4311	8.38286	8.36809	14.8332	8.63036	9.30499	13.7118	9.63778	18.3909	8.70346	8.58791	15.8415	8.9802	9.05529	15.0592	15.2185	8.59957	9.05254	15.3734	13.975	10.4143	16.3145	9.96032	12.977	10.8362	10.4283	13.9122	9.76069	13.4851	9.41592	11.8434	9.34629	9.36201	15.1762	9.9979	10.2159	14.9122	18.1498
RNU44	10.3626	11.0561	10.2325	13.022	10.4147	11.1203	15.6338	11.918	11.1777	15.9657	10.0738	16.062	12.5517	10.1336	16.331	11.1513	11.845	17.2366	11.6391	14.1951	11.2101	11.0605	17.8776	10.2667	11.263	15.1348	16.7176	11.1437	10.3156	14.3853	15.4668	9.60166	13.6671	9.96715	12.1668	11.3492	9.78691	10.9079	9.69763	13.4701	9.78526	11.6044	9.91915	9.3165	13.5859	10.6258	10.3857	14.4713	14.1605
hsa-mir-1183	NA	NA	NA	NA	NA	NA	NA	NA	NA	34.2471	NA	25.7262	32.5326	NA	NA	28.5177	37.28	NA	NA	27.3251	29.4726	NA	NA	29.8933	NA	NA	31.3418	30.9087	31.3568	NA	30.4072	NA	NA	NA	NA	32.0332	NA	NA	NA	NA	NA	NA	NA	NA	NA	NA	NA	NA	32.7044
hsa-miR-1278	NA	NA	NA	NA	NA	NA	NA	NA	NA	NA	NA	NA	NA	NA	NA	NA	NA	NA	NA	NA	NA	NA	NA	NA	NA	NA	NA	NA	NA	NA	NA	NA	NA	NA	NA	NA	NA	NA	NA	NA	NA	NA	NA	NA	NA	NA	NA	NA	NA
hsa-miR-151a-5p	10.1204	10.2275	11.1041	11.8164	9.46436	10.6057	14.1573	17.0769	10.826	15.0204	10.1424	13.5373	9.987	9.94047	15.2999	10.1765	10.6666	13.5487	10.834	16.3037	10.4249	10.046	15.9323	9.61203	10.4058	14.597	14.0573	10.1169	10.4685	14.9211	15.3601	12.1302	14.707	10.9995	12.0786	11.2695	11.2693	13.9503	10.9277	12.2471	10.7749	11.7976	10.3288	9.45557	14.0341	9.7586	11.3123	13.9249	16.6885
hsa-mir-26a-2-3p	26.1523	24.6288	25.1457	26.7039	24.8617	31.9622	NA	NA	23.3941	NA	35.1268	NA	25.6769	29.0708	NA	NA	24.6346	NA	NA	NA	26.1973	25.0024	NA	28.9748	31.5007	NA	30.342	25.0467	23.4256	NA	NA	28.1593	NA	26.2569	NA	25.6771	NA	NA	26.3662	NA	24.2193	NA	24.3742	25.192	NA	28.1602	NA	NA	NA
hsa-miR-452-3p	NA	NA	NA	NA	NA	NA	NA	NA	NA	NA	NA	NA	NA	NA	NA	NA	NA	NA	NA	NA	NA	NA	NA	NA	NA	NA	NA	NA	NA	NA	NA	NA	NA	NA	NA	NA	NA	NA	NA	NA	NA	NA	NA	NA	NA	NA	NA	NA	NA
hsa-miR-564	29.2914	25.2159	25.2356	NA	NA	NA	NA	NA	NA	NA	NA	36.3719	NA	35.9487	NA	NA	NA	NA	NA	24.3287	NA	29.2707	NA	NA	NA	NA	NA	NA	26.1232	NA	NA	NA	NA	NA	NA	NA	NA	NA	30.2512	NA	NA	NA	NA	NA	NA	30.1816	NA	NA	NA
hsa-mir-620	15.0293	13.4433	15.9917	18.7224	11.906	15.8188	21.179	NA	17.1845	NA	13.5042	22.6207	14.7082	15.1298	25.1962	13.2979	16.8462	24.5855	15.2497	NA	12.6793	15.9947	26.0328	12.2405	14.372	23.3398	22.2344	14.884	13.6739	NA	24.5489	19.9432	NA	18.2931	NA	18.6266	17.802	32.1463	17.721	26.4976	17.6541	21.3941	16.4567	19.1552	25.3355	15.6016	18.3682	NA	NA
hsa-miR-643	28.0028	24.9642	27.3341	NA	25.0549	27.0537	34.8779	NA	33.6395	NA	25.9768	NA	NA	32.5713	NA	26.1228	26.0743	NA	24.5476	NA	24.2623	30.4616	26.5484	24.9899	NA	28.2662	26.4229	27.5687	24.2479	NA	NA	NA	NA	26.0558	27.3682	25.0933	NA	26.91	27.2827	NA	26.2179	NA	26.2185	30.2624	NA	29.198	25.6798	NA	NA
hsa-miR-720	8.13531	7.75505	10.1765	8.10928	6.74931	8.45175	9.03806	10.9059	6.78951	10.5327	9.11778	9.23972	7.78976	7.34368	7.52326	8.01187	7.78147	11.1645	9.79906	8.19456	6.37034	7.28273	11.1028	6.7445	6.95758	11.034	10.7857	7.49498	7.25332	11.1813	10.6748	8.1984	10.5871	10.2199	7.65965	8.5281	7.08463	8.78489	6.61606	10.2952	9.79702	7.28466	7.159	7.05739	8.27011	8.38453	7.23373	10.6956	8.32143
RNU48	7.17425	7.3106	7.97741	7.89689	7.45505	7.9094	9.68939	9.31307	7.52524	10.3602	7.02248	10.442	7.62137	7.04792	10.0079	6.97743	8.15629	9.96982	7.7935	9.55465	6.95667	7.2984	11.4229	6.77309	7.31348	9.87171	9.76754	7.15076	6.58033	8.72928	9.37093	6.80964	9.92096	7.27228	8.09279	7.3187	6.58453	7.69744	7.02038	8.68966	6.52678	7.38368	6.41719	6.33216	8.77074	6.89786	7.26471	9.71319	10.2882
hsa-mir-566	NA	NA	NA	26.1392	NA	NA	NA	NA	NA	30.3945	NA	22.5746	NA	NA	NA	NA	NA	NA	NA	21.4214	26.7609	NA	NA	33.7295	NA	27.4466	33.241	NA	NA	23.9099	22.7769	NA	26.2627	NA	27.6661	30.6585	NA	30.0746	24.9877	NA	NA	29.222	30.3734	NA	NA	NA	NA	33.013	25.8219
hsa-miR-497-5p	26.1889	23.9299	37.7994	NA	22.7213	29.4343	NA	NA	25.4254	NA	26.6153	NA	23.5961	25.5301	NA	31.9953	NA	NA	25.3968	NA	22.2341	NA	NA	21.6596	24.9359	NA	NA	26.4766	21.6993	NA	NA	25.0077	NA	26.0068	NA	26.5739	24.7303	NA	NA	NA	24.268	NA	24.8432	23.2323	NA	23.1413	22.808	NA	NA
hsa-mir-27a-5p	22.6963	22.3736	23.0925	24.3382	19.8696	22.6953	26.0409	NA	24.1848	24.1341	20.0873	25.4387	21.4109	21.8082	26.4699	19.5583	23.1522	25.0853	21.2611	NA	19.817	21.3194	NA	19.6028	20.29	23.8694	26.335	21.344	19.5103	25.3625	26.798	21.6214	27.855	21.8387	24.1213	21.1132	22.6638	NA	22.6237	25.9947	21.5134	23.3665	20.1538	22.059	33.1152	19.9823	21.8235	24.348	26.1983
hsa-mir-154-3p	NA	NA	NA	NA	NA	NA	NA	NA	NA	NA	23.3397	NA	NA	30.9564	NA	NA	NA	NA	21.2262	NA	NA	22.9436	NA	23.1959	22.4248	NA	NA	23.9527	21.9053	NA	NA	NA	NA	NA	NA	23.7995	NA	NA	NA	NA	29.029	NA	22.6926	NA	NA	NA	NA	NA	NA
hsa-miR-1283	NA	NA	NA	NA	NA	NA	NA	NA	NA	NA	NA	26.8114	NA	NA	NA	NA	NA	NA	NA	NA	NA	NA	NA	NA	NA	NA	NA	NA	NA	NA	NA	NA	NA	NA	NA	NA	NA	NA	NA	NA	NA	NA	NA	NA	NA	NA	NA	NA	NA
hsa-miR-1224-3p	21.6316	22.4395	24.7362	29.1449	22.0056	24.158	24.3588	27.2211	27.2409	27.8795	22.7985	32.6501	25.8015	23.7226	31.6561	24.8375	21.9516	27.3725	24.2654	29.5625	25.3079	26.4888	25.9418	33.5271	22.2193	30.0935	33.0331	23.0925	25.8432	29.942	29.2917	21.6423	25.8717	24.8169	30.2833	29.0978	21.5146	27.0156	21.4526	26.881	24.849	28.0267	26.5184	23.0954	NA	24.9015	24.327	34.0613	32.4731
RNU24	14.4711	15.0026	14.6187	16.9208	14.5037	15.082	18.8186	18.0256	14.8229	18.8877	14.2394	19.305	15.0136	14.1488	18.5931	14.1902	15.3413	19.3935	14.0424	18.0364	14.4845	14.3388	20.5016	13.624	14.292	18.865	18.8785	13.9511	13.7811	17.3259	19.1944	14.4965	19.3898	14.7008	17.4942	14.7614	14.0032	16.7353	14.0859	18.1237	14.1394	16.6361	13.5716	13.7399	17.8007	14.8275	13.8314	19.9621	19.0437
hsa-miR-766-3p	9.3209	10.1218	10.3421	12.4201	8.47197	10.8566	12.5656	14.3997	10.0143	13.7806	9.8719	13.4515	9.70724	9.50679	12.1066	9.95645	10.2723	12.8626	10.2097	13.0282	9.85678	9.47245	12.3911	10.1792	10.1118	13.9111	13.7989	10.2119	9.65691	13.2644	13.258	10.0472	13.2472	11.2115	12.3855	11.4545	9.72249	12.5461	9.98215	12.968	10.7415	11.9156	10.2608	9.96883	13.4649	11.3724	10.745	13.6842	14.8233
hsa-miR-646	NA	28.3228	NA	31.7913	29.5624	NA	NA	NA	NA	NA	29.5477	NA	31.0497	NA	28.2381	29.4649	NA	NA	NA	NA	27.7136	NA	NA	25.6929	NA	NA	NA	28.2882	27.1592	NA	NA	NA	NA	NA	NA	31.4075	NA	NA	NA	NA	30.5918	NA	29.2907	30.5165	24.3686	NA	NA	NA	NA
hsa-miR-621	NA	NA	NA	NA	NA	NA	NA	NA	NA	NA	NA	NA	NA	NA	NA	NA	NA	NA	NA	NA	NA	NA	NA	NA	NA	NA	NA	NA	NA	NA	NA	NA	NA	NA	NA	NA	NA	NA	NA	NA	NA	NA	NA	NA	NA	NA	NA	NA	NA
hsa-miR-572	26.6228	22.5468	23.4922	32.0407	21.8413	NA	28.5106	27.6363	22.962	36.1202	NA	23.9178	24.298	25.32	35.7741	33.5465	26.9041	NA	NA	23.3904	23.854	23.5781	NA	24.0187	25.6932	22.8332	34.51	NA	21.2901	25.0056	27.642	27.8992	NA	NA	22.4636	27.6215	23.4193	26.8248	NA	38.2047	23.2933	22.2835	25.9113	24.2343	24.2075	25.6424	24.9336	37.4393	25.0521
hsa-miR-500a-3p	21.6745	22.2911	22.357	23.0908	22.6326	21.3083	25.8636	NA	22.7037	28.3614	23.6031	25.4146	21.5435	22.0399	31.1624	22.3377	22.8596	27.0173	21.9133	NA	21.4888	22.845	28.2018	20.7884	21.3277	27.8821	26.3037	21.0863	21.2135	31.0958	NA	19.8722	27.8743	21.9859	24.5061	23.8128	20.3595	26.5809	21.9022	26.3613	21.3961	23.7363	21.3822	21.4744	26.9118	20.7044	22.3934	25.7355	29.8539
hsa-miR-29c-5p	17.1496	17.0922	17.9003	17.5862	16.1065	16.0633	21.4682	NA	16.1187	23.1366	17.2586	20.821	16.9194	15.6281	21.7323	16.9033	17.1149	21.7521	18.3437	22.1702	16.4027	15.64	22.3772	16.2227	16.1226	22.4457	22.8165	16.6618	16.3488	20.8918	21.7074	16.9482	28.0553	18.0668	17.0244	17.4825	16.4829	19.0197	15.8968	21.6727	18.5363	16.7909	15.7551	15.968	20.8209	16.1291	16.9705	22.2917	22.7189
hsa-miR-182-3p	NA	NA	NA	NA	NA	NA	NA	NA	NA	NA	NA	NA	32.1883	37.8338	NA	NA	NA	NA	NA	NA	NA	NA	NA	NA	NA	NA	NA	NA	NA	NA	NA	NA	NA	NA	NA	NA	NA	NA	NA	NA	NA	NA	NA	NA	NA	NA	NA	NA	NA
hsa-miR-1286	NA	NA	NA	NA	NA	NA	NA	NA	NA	NA	NA	34.6061	NA	NA	NA	NA	NA	NA	NA	NA	NA	NA	NA	NA	NA	NA	NA	NA	NA	NA	NA	NA	NA	NA	NA	NA	NA	NA	NA	NA	NA	NA	NA	NA	NA	NA	NA	NA	NA
hsa-miR-1228-5p	23.2331	21.5741	23.6487	NA	21.8833	25.6676	NA	NA	NA	25.1704	NA	NA	34.4942	NA	NA	NA	22.6298	NA	27.6267	NA	29.6682	NA	NA	NA	25.4331	NA	NA	27.5035	NA	NA	NA	NA	NA	24.134	28.8525	NA	24.1468	NA	23.1049	NA	23.3385	NA	25.9283	22.971	NA	22.0792	23.2256	NA	NA
RNU6B	21.5727	19.7329	21.6411	20.5679	19.9721	21.7091	22.1622	24.3621	21.9287	25.9838	18.3966	23.2916	20.1702	21.4177	21.7222	18.6928	21.4561	29.2242	21	23.4211	17.892	22.5634	27.0117	19.0011	21.1915	22.4708	24.0162	21.1027	19.6985	23.1274	26.6136	17.4329	22.5527	18.1372	20.1377	18.7962	18.3035	19.7608	18.6622	20.6279	18.5269	19.8093	18.7675	19.7396	19.7251	18.9664	20.8146	20.6903	22.3333
hsa-miR-767-3p	NA	NA	NA	NA	NA	NA	NA	NA	NA	NA	NA	NA	NA	NA	NA	NA	NA	NA	NA	NA	NA	NA	NA	NA	NA	NA	NA	NA	NA	NA	NA	NA	NA	NA	NA	NA	NA	NA	NA	NA	NA	NA	NA	NA	NA	NA	NA	NA	NA
hsa-miR-656-3p	26.6329	23.3691	19.4375	NA	21.4535	NA	NA	NA	25.9804	28.5531	24.8272	NA	23.3046	23.735	NA	21.3293	26.5717	23.5689	20.0325	NA	22.4891	22.9347	26.8525	20.997	21.7906	NA	NA	26.2235	18.9535	29.0511	NA	25.6346	NA	25.9041	NA	22.818	28.5969	NA	22.4334	NA	21.5928	26.2952	22.8601	21.8941	32.5328	24.3068	26.1808	NA	NA
hsa-mir-622	NA	NA	NA	NA	29.1193	NA	NA	NA	30.2642	NA	NA	NA	NA	NA	NA	NA	NA	28.9726	NA	NA	NA	NA	NA	NA	NA	NA	NA	NA	NA	27.7663	NA	NA	NA	NA	NA	NA	NA	NA	NA	NA	NA	NA	NA	NA	NA	34.8379	NA	NA	NA
hsa-miR-581	21.4876	20.7269	21.8965	22.8442	22.6059	22.0673	NA	NA	21.9844	NA	30.7875	NA	23.2866	20.067	NA	21.7728	22.6292	NA	25.0031	NA	21.7045	20.0651	NA	20.4519	21.0363	NA	24.1679	21.2587	20.4756	NA	NA	21.9691	24.4864	21.8995	NA	22.1572	23.7601	NA	21.4385	NA	20.504	24.1837	20.8501	21.6605	NA	20.7413	21.5754	23.0244	NA
hsa-miR-505-5p	15.3722	16.1682	15.9299	18.3697	16.175	15.0845	20.6094	19.6411	16.322	20.6853	14.9824	19.108	16.3173	15.4046	20.5302	16.3362	16.1335	19.4662	15.7568	20.8427	16.5736	15.3107	21.0031	15.588	14.9092	19.2871	18.9329	14.8016	16.1653	19.652	21.5142	15.3352	19.753	15.9291	19.2438	16.2181	14.9426	19.3284	15.2901	18.2986	15.6209	17.392	15.3405	14.704	19.7988	14.9366	15.6637	19.889	20.704
hsa-miR-30a-5p	11.7128	11.49	12.3	13.824	11.2754	11.1747	16.4906	17.6016	10.7442	15.3131	10.6292	14.0619	11.9702	10.2178	14.1609	11.3455	11.0964	14.871	10.9816	16.5942	10.7118	10.1935	16.0527	10.5446	10.1034	15.0143	14.1455	10.0162	10.4145	14.8854	16.4116	11.5013	16.3464	12.4265	13.2698	12.1276	10.6545	14.8315	10.8957	12.7934	11.1733	11.3179	10.6782	9.41962	13.0181	9.6839	11.2617	14.3674	16.0142
hsa-miR-183-3p	12.6645	14.4289	13.7962	15.1403	12.2552	12.7084	16.1729	18.8086	14.3972	17.0303	13.0976	17.4942	12.7716	13.1777	17.0983	14.073	14.3566	16.5471	14.8692	20.2655	14.1649	14.2818	17.2897	14.7064	12.6382	16.496	15.9702	12.7569	11.6681	16.3345	16.88	14.6473	17.3981	14.2426	15.6892	13.9673	13.5553	17.0201	14.4185	16.9725	13.5005	14.9153	12.8252	14.1757	15.1386	13.4484	12.9862	16.3656	18.6264
hsa-miR-1291	23.2956	22.6197	22.9518	22.7761	20.8861	21.5642	24.0131	24.1328	22.7523	26.1763	21.1555	24.1536	22.2616	20.6118	22.409	20.4953	23.4587	NA	24.9675	24.3078	19.5502	20.9931	NA	18.9923	20.6928	NA	23.5938	21.8014	19.1931	26.0857	NA	22.3701	26.9711	23.9652	24.0777	22.2631	21.1665	NA	21.1665	24.6751	22.6333	21.5653	21.1683	21.5962	23.1626	21.6049	24.792	NA	22.1893
hsa-miR-1252-5p	NA	NA	NA	NA	NA	NA	NA	NA	NA	NA	NA	NA	NA	NA	NA	NA	NA	NA	NA	NA	NA	NA	NA	NA	NA	NA	NA	NA	NA	NA	NA	NA	NA	NA	NA	NA	NA	NA	NA	NA	NA	NA	NA	NA	NA	NA	NA	NA	NA
RPL21	21.2058	20.8159	21.9874	25.1793	21.4359	21.7682	27.4848	27.3846	22.0384	29.9438	20.2588	26.22	21.6759	NA	27.5479	20.3982	20.9273	28.1118	20.4739	25.5179	20.6158	20.7493	NA	20.274	19.8723	27.4673	26.081	19.8865	20.6157	24.4154	35.4083	19.5106	28.126	19.6356	22.4912	18.9135	20.0812	23.7354	20.4622	24.2507	18.8147	21.1369	18.4145	19.5481	26.431	19.3483	19.345	25.0093	29.1763
hsa-miR-922	NA	NA	NA	NA	NA	NA	15.4235	19.6931	NA	19.84	NA	NA	NA	NA	NA	NA	NA	17.1395	12.9144	NA	NA	13.3031	20.0955	NA	NA	17.3354	NA	NA	NA	NA	NA	12.2457	20.9379	NA	NA	NA	NA	NA	NA	17.8274	NA	NA	NA	NA	17.0626	NA	NA	NA	20.3549
hsa-miR-657	NA	NA	NA	NA	NA	NA	NA	NA	NA	25.9603	NA	NA	24.7634	27.323	NA	NA	25.2313	NA	NA	NA	NA	27.3402	NA	NA	NA	NA	NA	NA	NA	NA	NA	NA	NA	NA	NA	NA	NA	NA	NA	NA	28.7136	NA	NA	NA	NA	NA	NA	NA	NA
hsa-miR-625-3p	7.94637	8.33298	8.1455	8.96108	8.34635	8.03385	10.6614	6.56461	8.57908	10.277	7.73881	9.90107	8.88653	7.98478	7.56342	8.56829	8.48109	10.002	8.15304	10.4756	9.00204	7.92813	10.2325	8.43189	8.50149	10.1675	10.0781	8.37281	8.77318	10.4697	11.0752	9.22098	10.2533	9.28926	9.43349	10.9411	8.27854	10.5186	8.62846	8.7159	7.99849	8.46946	8.14616	7.32458	6.96035	7.96478	8.26106	9.10729	9.09861
hsa-miR-593-5p	NA	NA	NA	NA	NA	NA	NA	NA	NA	NA	NA	NA	NA	NA	NA	NA	NA	NA	NA	NA	NA	NA	NA	NA	NA	NA	NA	NA	NA	NA	NA	NA	NA	NA	NA	NA	NA	NA	NA	NA	NA	NA	NA	NA	NA	NA	NA	NA	NA
hsa-miR-518f-5p	NA	NA	NA	NA	NA	NA	NA	NA	NA	NA	NA	NA	NA	NA	NA	NA	NA	NA	NA	NA	NA	NA	NA	NA	NA	NA	NA	NA	NA	NA	NA	NA	NA	NA	NA	NA	NA	NA	NA	NA	NA	NA	NA	NA	NA	NA	NA	NA	NA
hsa-miR-361-3p	29.7586	28.9335	33.2289	27.9321	26.7973	28.9331	31.6447	NA	31.3712	NA	33.8894	NA	28.273	32.3783	NA	29.5826	32.4163	NA	NA	NA	29.1381	33.4798	NA	30.2112	30.9508	29.2877	NA	30.6639	27.6124	NA	NA	25.2901	34.3359	32.1694	NA	NA	29.5527	33.1528	29.2705	NA	28.4202	33.0392	31.4314	30.1727	33.4087	33.3958	31.5115	NA	NA
hsa-miR-18a-3p	16.2114	16.878	17.707	18.3305	15.8453	16.5992	19.2665	23.5033	17.29	21.3085	16.8451	19.8817	16.7039	16.7222	20.1313	17.9745	17.0051	20.1824	18.2821	21.86	16.999	16.3923	20.565	16.7525	16.9508	20.1745	21.6843	16.4121	16.2958	20.6589	20.0012	16.8536	21.121	18.2414	18.2492	17.989	16.1989	20.08	17.0376	19.7291	17.2897	17.9327	17.1191	16.5126	19.6457	17.5002	17.0837	21.0326	23.428
hsa-miR-1303	26.1225	23.6716	25.4905	23.9887	NA	26.2928	NA	NA	23.8647	NA	27.4362	24.0305	NA	22.4099	NA	22.6567	25.1816	NA	22.5274	23.5833	22.5183	21.8082	NA	22.6933	25.233	NA	NA	29.3307	24.056	27.313	22.6921	22.6452	NA	22.1712	23.0913	NA	NA	28.2219	24.0704	NA	24.5309	23.1746	23.3992	20.4561	NA	22.3395	24.4086	NA	NA
hsa-miR-125b-2-3p	NA	27.9015	NA	32.6743	34.0147	28.594	NA	NA	27.0168	NA	NA	NA	NA	27.9294	28.905	26.393	35.011	31.6372	NA	NA	NA	25.1939	NA	32.6528	27.2658	NA	30.5892	31.5198	NA	NA	NA	NA	NA	26.3937	NA	NA	25.9495	NA	28.7491	NA	NA	NA	NA	29.269	NA	NA	NA	NA	NA
cel-miR-39-3p	NA	NA	NA	NA	NA	NA	NA	20.6935	NA	NA	NA	NA	NA	NA	NA	NA	NA	NA	NA	NA	NA	NA	NA	NA	NA	NA	NA	NA	NA	NA	NA	NA	NA	NA	NA	NA	NA	NA	NA	NA	NA	NA	NA	NA	NA	NA	NA	NA	NA
hsa-miR-93-3p	7.70277	8.83278	9.04615	9.28403	7.97352	8.45314	9.83366	15.3964	9.47761	13.3844	8.56636	11.359	8.13229	8.48457	10.3239	9.57608	9.04569	11.7649	9.49469	12.7493	8.63616	8.34904	12.0871	8.84921	8.74558	11.907	12.365	8.85165	8.25873	11.8932	11.8302	8.7161	12.0366	9.89361	9.52526	10.2187	8.65552	10.3635	8.93084	11.4125	9.0963	9.70668	9.04473	9.37546	11.4682	9.47307	8.90719	12.92	14.3598
hsa-miR-664a-3p	8.63131	9.34121	9.73601	11.3827	8.32317	10.0909	13.1805	16.6968	10.4078	15.8772	8.82004	14.5551	8.97629	9.42874	12.9383	9.85745	9.60268	14.3302	9.87234	15.6759	9.31375	9.12814	15.3069	8.75338	9.07124	14.1314	13.6103	9.08706	8.44023	14.0602	13.386	9.45435	14.1792	10.211	12.6118	10.3834	9.39159	13.3178	8.99095	13.0001	9.61025	11.0828	9.31742	9.52446	12.3533	9.77067	9.16174	13.922	16.3966
hsa-miR-631	NA	NA	NA	NA	NA	NA	NA	NA	NA	NA	NA	35.6013	NA	NA	NA	NA	NA	NA	NA	NA	NA	NA	NA	NA	NA	NA	NA	NA	NA	NA	NA	NA	NA	NA	NA	NA	NA	NA	36.2224	NA	NA	NA	NA	NA	NA	NA	NA	NA	NA
hsa-let-7a-5p	11.3309	10.8219	10.5627	13.2512	10.718	11.6411	14.9267	13.6523	11.8553	13.5523	10.3749	14.4817	10.697	11.8517	14.3727	10.8473	12.458	12.3149	9.71668	15.636	11.0816	11.7457	14.5559	9.62128	10.4686	12.2743	11.9811	11.0282	9.8046	13.3569	15.8153	12.3495	13.548	10.0623	14.412	11.1292	12.602	14.5164	12.8445	11.9513	10.6773	13.5941	10.4017	11.3563	14.6431	10.1774	12.4946	13.7929	15.5111
hsa-miR-101-3p	16.9393	15.5786	16.6263	24.3028	15.5719	17.4445	24.3659	29.5316	18.4681	23.9058	15.658	23.1862	15.9112	17.5351	NA	15.2031	17.6236	19.573	14.6465	NA	14.6801	17.6244	23.4264	14.536	15.3133	19.7851	20.4354	14.981	14.1764	24.9937	22.6044	18.3657	NA	15.3113	23.8267	15.7349	18.3474	29.8007	16.9799	19.8275	15.7615	21.1128	15.6854	16.1926	24.4996	13.6257	17.1353	NA	23.662
hsa-miR-126-3p	10.0294	9.40743	10.1753	16.3119	9.22137	11.7443	20.0418	15.5408	11.7173	13.5426	8.57993	16.1647	9.51672	10.8005	18.2226	8.15983	11.8126	11.7386	8.66999	20.564	8.29194	10.6202	14.5499	7.46438	9.32949	12.2456	11.6423	9.87643	8.19476	13.5323	15.0374	12.6609	14.8762	9.63302	15.4915	9.67238	13.0576	18.1639	10.6321	10.7655	9.51592	14.3031	8.04137	10.9084	18.3256	7.52136	10.4211	13.9697	16.135
hsa-miR-145-5p	10.0881	9.9371	11.107	10.3367	7.98693	11.7824	13.9037	16.8652	9.71985	15.8772	10.6376	14.4425	9.0226	10.3382	14.4683	10.4625	10.7417	13.7054	11.4528	15.8038	8.82478	10.7034	13.6758	9.31814	10.6051	14.777	14.6964	10.6972	8.92893	13.9575	13.8753	10.7389	13.9565	12.3345	12.9782	10.7125	11.2969	13.719	10.9434	13.6078	12.9095	12.0505	10.9946	12.8582	15.3716	10.8594	12.2529	14.4118	17.2184
hsa-miR-181a-5p	19.9999	20.4518	20.1114	23.8895	18.2405	21.4336	25.5454	23.6021	21.4334	28.1354	20.6704	25.0752	19.182	23.9138	27.3783	20.4316	22.5338	25.721	18.6964	27.6033	18.4511	21.8668	28.8469	19.8314	17.4781	27.0743	23.6139	19.076	20.8622	26.1624	28.0321	18.9062	23.9727	20.5043	25.1752	21.4961	20.3609	27.1418	20.9569	26.5269	21.4606	28.3753	18.5966	20.9496	27.9136	18.485	20.3726	31.7179	27.3626
hsa-miR-193a-3p	30.666	29.594	30.5601	NA	28.1886	35.1157	32.1178	NA	31.3228	NA	28.7022	NA	33.7148	31.2	NA	32.1493	30.5155	NA	31.7704	NA	32.2731	29.5269	NA	29.0119	36.2313	NA	NA	31.5642	29.4649	NA	30.9559	29.7873	NA	29.5554	36.7049	32.4549	32.3892	37.6002	35.55	NA	33.5611	NA	35.2506	33.5202	NA	33.0777	35.2383	NA	NA
hsa-miR-208a-3p	NA	NA	NA	NA	NA	NA	NA	NA	NA	NA	NA	NA	NA	NA	NA	NA	NA	NA	NA	NA	NA	NA	NA	NA	NA	NA	NA	NA	NA	NA	NA	NA	NA	NA	NA	NA	NA	NA	NA	NA	NA	NA	NA	NA	NA	NA	NA	NA	NA
hsa-miR-217	NA	NA	NA	NA	NA	NA	NA	NA	NA	NA	NA	NA	NA	NA	NA	NA	NA	NA	NA	NA	NA	NA	NA	36.5951	28.566	NA	NA	NA	NA	NA	NA	NA	NA	NA	NA	NA	NA	NA	NA	NA	NA	NA	NA	NA	NA	NA	NA	NA	NA
hsa-miR-25-3p	8.34174	8.25822	9.59718	8.80943	7.6849	8.99331	11.0742	12.2473	7.43586	11.5596	8.8806	9.95911	7.20069	8.21519	10.8005	7.17504	8.05935	9.99807	8.41491	11.9079	7.22788	8.42315	11.4954	6.88449	7.28815	10.532	10.4986	7.24638	7.01732	11.1599	11.0888	8.86641	10.6886	9.16562	9.10849	8.14392	8.90661	9.40751	8.34466	9.03657	8.84251	8.38377	7.09916	8.16841	10.507	7.46596	8.59338	9.93087	12.5763
hsa-miR-30c-5p	7.88675	8.02271	9.77977	8.30303	7.16068	8.66475	10.7346	13.608	6.72744	12.0203	9.14709	10.0832	6.08499	8.05683	10.4225	7.22116	6.74317	9.71602	8.50627	11.5869	6.93227	7.73205	11.2326	6.45501	6.40736	10.406	12.0227	6.46541	6.22448	11.0216	10.3884	7.68399	11.2444	9.3682	8.99502	7.71573	8.00337	9.11502	7.473	8.4798	8.71585	7.54656	6.18969	7.39841	9.56793	7.17336	7.10389	9.63945	14.234
hsa-miR-331-3p	7.79196	8.48931	8.80946	9.6905	7.17814	8.93981	10.4394	16.2335	7.94759	14.0072	9.19183	11.6871	7.49468	8.17809	11.8542	8.49969	8.39001	12.5237	8.97477	13.031	8.36387	8.24542	12.2611	8.02158	8.28676	13.2223	13.2014	8.14153	8.23392	12.2636	12.5613	8.23167	12.0026	9.7245	9.87051	8.89413	8.56236	10.6486	9.30554	12.1341	10.0803	9.84293	8.35569	8.47076	11.7929	9.05851	9.55373	12.3791	15.6905
hsa-miR-363-3p	13.9415	14.0524	13.8295	16.4505	12.619	13.9043	19.2803	17.6319	14.6678	17.1366	13.6455	17.8791	12.6372	14.2535	18.4335	13.4609	14.5952	15.6511	13.1215	NA	13.4778	13.9371	16.6149	12.3311	13.4074	15.983	15.4236	13.6843	12.4344	16.1349	16.9868	16.4811	17.3155	13.9852	16.8039	13.9836	16.2559	16.8564	15.0823	14.7151	13.6432	16.7609	12.4494	13.8371	18.1596	12.7461	15.1905	16.299	18.9932
hsa-let-7b-5p	8.11882	6.66006	8.15096	9.96842	7.33047	8.07777	11.0865	8.58974	7.94351	9.1886	6.97838	9.30075	6.87722	8.66341	9.8095	7.17241	7.91067	9.28625	6.7272	10.9158	6.17068	8.34747	10.2175	6.80732	6.7464	8.64464	8.55175	6.93375	7.16323	10.6518	13.4451	7.89721	8.45694	7.59613	10.6752	8.3004	7.79786	10.6057	7.38598	8.76693	8.26713	9.51574	7.02903	7.47289	10.2873	6.68514	7.93808	10.6129	9.52269
hsa-miR-103a-3p	12.9513	12.6881	12.6415	15.4138	12.494	12.6299	16.9025	16.7095	13.8168	15.9023	12.5686	16.048	12.3927	13.3821	17.1715	12.6628	13.6413	15.8113	12.0254	19.2348	11.6197	12.9803	16.9901	12.0747	12.0066	15.2236	14.578	12.383	12.3539	15.6346	17.3445	13.8191	15.9236	13.7257	16.0093	13.4863	13.3362	16.602	13.5775	14.4856	12.9621	15.1318	12.3619	12.8574	17.2149	11.7909	13.7227	15.9442	18.9052
hsa-miR-127-5p	NA	NA	NA	NA	NA	NA	NA	NA	NA	NA	NA	NA	NA	NA	NA	NA	NA	NA	NA	NA	NA	NA	NA	NA	NA	NA	NA	NA	NA	NA	NA	NA	NA	NA	NA	NA	NA	NA	NA	NA	NA	NA	NA	NA	NA	NA	NA	NA	NA
hsa-miR-146b-5p	10.5351	11.3229	11.2482	13.9658	9.74962	11.6632	16.2573	17.1077	11.0267	14.9219	11.2289	16.0075	10.3201	10.961	16.8656	10.0816	11.8246	14.4338	11.1765	17.5109	10.2483	11.0716	16.3411	9.28824	10.9151	14.3299	13.9682	10.6418	9.63183	13.9886	14.6967	12.8295	14.9461	11.5006	14.04	11.4706	12.9127	14.4412	11.9549	13.0174	11.1115	12.4296	9.63492	11.4307	16.1179	10.4763	11.7919	15.0742	17.3122
hsa-miR-181c-5p	25.1954	25.9151	25.5339	27.9002	23.9246	28.3257	28.7966	27.7704	25.1582	31.6842	25.4782	26.8691	23.9874	25.2923	28.1669	24.9135	25.5182	29.7749	24.0017	28.653	23.6547	25.1276	30.8131	23.0875	23.4276	28.7512	27.9936	23.7074	23.8048	28.8403	31.0207	23.7975	28.2531	24.6457	28.4095	25.6803	25.6596	28.7661	26.4319	30.1149	25.736	31.3991	25.4074	26.3528	28.8709	25.4915	26.5258	33.0335	31.1011
hsa-miR-193a-5p	15.1369	15.0876	16.633	18.4501	13.8465	15.8394	19.2259	20.5275	15.2015	20.6295	15.6813	18.6594	14.1356	15.596	20.5857	16.2586	15.3383	18.0301	15.8831	19.1388	15.2631	15.3601	20.2799	13.4397	14.5946	19.9384	19.9189	15.6982	14.9084	19.5786	21.5318	15.6663	19.5496	17.0835	19.2512	15.1876	15.6049	19.7705	15.9341	18.0385	16.4883	18.2774	14.5787	15.534	19.9564	14.7838	16.276	20.301	22.2839
hsa-miR-20a-5p	8.43378	8.43852	8.27788	13.0905	8.11678	9.47876	15.0849	14.2432	9.87058	11.7884	7.57686	14.2144	8.33206	9.7948	15.0723	8.26618	10.0578	9.91926	7.28857	17.4686	7.67723	9.58294	12.6677	7.6993	8.05965	10.4949	10.856	8.19012	7.01928	12.2027	14.1534	10.0827	13.8862	8.3196	14.2019	9.50607	9.82446	14.7188	9.86274	9.77542	7.81612	12.8274	8.17209	8.81509	15.1481	6.95438	9.27317	13.7174	15.6138
hsa-miR-222-3p	6.23975	6.61362	7.41476	7.76457	5.86612	6.82497	9.31655	9.15418	6.95212	8.8061	6.13415	8.41248	5.78444	6.54205	9.01636	5.93624	6.98116	8.8294	6.20569	9.90017	5.73178	6.50455	9.0567	5.64168	6.10728	8.62393	8.28679	5.97266	5.70488	9.74475	9.40782	7.15578	8.71135	7.70863	8.98475	6.91743	6.9044	9.42572	7.21275	7.80658	7.62321	8.43255	5.79321	7.00858	9.00146	5.83605	7.00331	8.53558	11.4587
hsa-miR-26a-5p	11.9272	11.9114	12.3941	14.1503	10.5353	12.8453	16.5698	16.2859	11.7585	15.7907	11.3357	15.3786	10.2761	11.7845	17.0767	10.7563	12.3357	13.6662	11.1836	18.0848	9.97987	11.5066	15.6121	9.12021	10.9245	13.5266	13.7922	11.3573	9.75378	14.4681	14.1748	13.6355	15.3306	11.8458	13.9453	11.5305	14.4649	14.7354	12.0828	12.5623	11.7278	13.121	10.0519	12.3919	15.4257	10.4735	12.4692	13.5293	16.6983
hsa-miR-320a	8.51503	8.44538	9.60324	10.1547	8.25504	9.17528	10.6655	10.1816	7.96232	11.5229	8.82124	9.3704	8.24638	8.64752	9.91538	8.53304	8.19809	11.3956	8.28648	9.63642	8.11818	8.72268	12.5611	8.01915	7.42507	10.8325	11.3908	7.49817	8.56664	12.1047	13.1975	7.98889	10.2197	9.47515	10.9196	9.29418	7.59578	10.1191	8.49478	10.9999	9.64999	9.97895	8.24985	8.52849	10.2986	8.89531	8.41356	11.5654	11.9532
hsa-miR-339-3p	16.7849	17.0722	18.6294	18.5565	15.8355	18.1775	20.1533	24.1755	16.4699	24.1179	17.8183	19.7214	16.6157	19.097	19.3313	17.3472	17.1752	21.452	18.5627	22.911	16.7258	16.6233	23.0204	16.2404	15.9194	23.0827	21.7226	16.1067	17.6364	21.8655	20.8808	16.5886	21.1415	18.1808	18.7291	18.1698	16.1808	19.5605	17.2233	20.8847	19.3001	17.6957	17.5585	17.0245	20.4877	17.5228	15.9324	21.7003	23.7018
hsa-miR-369-5p	30.0983	NA	21.4626	NA	23.9992	NA	NA	NA	26.8804	NA	NA	NA	25.9486	31.1058	NA	29.7763	26.9654	NA	22.6939	NA	23.813	25.184	NA	22.5418	23.3393	25.8337	NA	27.0228	25.2709	NA	31.5576	24.9341	NA	NA	NA	23.3168	NA	27.0849	24.694	NA	24.8565	NA	25.8635	22.5715	NA	NA	NA	NA	NA
hsa-let-7c-5p	17.2874	15.6536	17.4842	19.2087	15.9756	17.0096	20.4921	18.6652	16.2554	19.5358	16.3416	18.7226	15.3236	17.5692	20.0794	15.6662	16.7473	18.8932	15.7665	20.61	14.96	17.7176	19.5907	15.4879	15.2089	18.2104	18.4171	15.5781	15.7917	20.4977	22.8841	17.1033	17.9554	16.7785	19.8496	17.031	17.049	19.5507	16.2721	17.8538	16.9847	18.8067	15.1065	16.3714	19.8894	15.0364	16.2808	19.8472	18.8949
hsa-miR-106a-5p	6.31227	6.21137	6.11115	10.0866	6.1772	6.33473	11.5361	10.0035	7.65539	8.78198	5.70425	10.2883	6.31418	6.89873	11.5959	6.04306	7.48583	7.91714	5.5239	13.8401	5.69554	6.8446	9.77342	5.73983	6.02099	7.84215	7.7211	5.98634	5.61559	8.86777	10.3701	7.5347	9.93334	6.46745	10.6606	7.08054	6.97127	11.4132	7.38389	7.36334	6.10556	9.91289	5.98485	6.54747	11.6124	5.25174	6.25668	10.0229	11.9846
hsa-miR-128-3p	11.547	12.2505	12.7496	12.3298	10.8277	11.7622	14.631	17.2327	11.3427	17.2723	12.5879	14.6361	10.6811	11.5926	15.3124	12.3563	11.8592	15.4108	12.8086	17.1271	11.7769	11.6154	16.5784	11.7002	11.6926	16.1202	16.0567	11.4693	11.4732	15.5953	16.6992	12.337	15.3124	13.6371	12.8609	12.5019	12.7036	13.5407	11.985	14.0434	13.1422	12.3241	11.4515	11.8623	14.8349	11.7083	13.4658	15.0206	18.3383
hsa-miR-148a-3p	14.9188	14.3832	13.6345	17.9399	13.065	13.0111	20.9906	20.6557	14.5817	18.6713	13.0706	18.6711	13.0451	14.4737	21.0812	13.1582	14.3681	16.6571	12.6717	30.3982	13.3103	13.8977	19.2703	12.0378	12.9035	17.1701	18.5049	13.2848	12.1767	19.2301	18.7685	15.0734	19.3808	13.69	18.3472	13.6035	14.4425	20.9467	14.4342	15.8643	12.5503	17.2456	13.7008	13.7434	20.5807	11.9083	13.8269	17.7775	21.3498
hsa-miR-182-5p	14.3572	15.8066	15.887	16.6204	12.839	13.6381	19.4705	20.5532	15.0026	20.4138	14.6349	19.5501	12.7743	14.2126	20.2241	14.3867	14.8971	18.21	15.6717	23.2371	14.2925	16.1283	20.2623	15.4304	12.8495	18.9203	19.2902	13.6185	11.7655	18.9794	18.7644	16.8458	19.0038	15.9867	18.042	13.2742	15.536	18.4101	15.35	18.2055	15.4159	16.4346	12.784	15.1154	17.9213	13.3268	13.6217	17.4822	23.6641
hsa-miR-195-5p	24.3289	27.4118	23.5261	NA	25.2089	24.9251	29.0102	NA	25.7461	NA	23.6454	NA	26.3611	25.8916	NA	23.309	28.4596	27.4774	23.4818	NA	23.3715	25.6204	33.1617	20.8487	24.9547	NA	26.8438	23.1154	21.923	27.3013	NA	29.3202	NA	23.973	28.9446	22.7341	32.521	NA	25.5224	26.6305	22.015	28.766	24.7123	25.1021	31.2794	26.3867	26.1899	28.5969	33.4035
hsa-miR-20b-5p	8.71926	8.83658	8.71484	12.7756	8.18576	8.99687	15.3075	14.2308	10.0522	12.4814	7.9336	13.9059	8.68391	9.56754	15.3957	8.68871	10.0817	11.143	7.87076	17.4588	8.01836	9.50244	13.2447	7.95686	8.78131	11.4158	11.2455	8.89699	7.70149	12.4385	13.5141	10.4667	13.6297	8.92527	13.5281	9.78991	9.86284	13.4779	10.0269	10.2351	8.60108	12.7895	8.21854	8.90729	14.5808	7.45127	9.37727	13.7067	16.0475
hsa-miR-223-3p	4.19373	4.2974	4.4779	4.3129	4.02331	4.37928	5.1174	6.36019	3.98081	5.3674	4.34811	5.16938	3.73102	4.21356	5.0872	4.02799	4.11456	4.53273	4.21246	6.41821	4.16216	4.26368	4.76574	4.02347	4.17527	4.90381	5.39953	4.26312	4.06605	5.2362	4.72011	4.76778	5.09155	4.21884	4.68072	4.55488	4.29167	5.10057	3.66948	4.52532	3.7165	4.69188	4.00363	4.2334	5.39858	4.20979	4.43839	4.73488	6.8711
hsa-miR-26b-5p	14.7484	13.9741	14.3058	20.4226	13.803	16.382	23.0609	21.0806	16.097	18.4088	13.2597	23.0645	13.6752	15.3524	20.4117	11.9682	16.4596	15.8957	12.8759	23.1209	12.5781	15.6266	18.7949	11.305	14.2815	16.0904	15.5901	14.1758	11.299	17.2343	18.4385	17.9161	19.7481	13.2227	20.4954	13.7805	18.2314	21.1392	15.5142	15.7783	13.1179	18.0418	12.4007	15.6384	24.3907	12.1469	15.4259	18.4673	19.2973
hsa-miR-324-3p	11.3209	11.8861	12.619	13.2865	10.9179	12.871	14.0572	16.2655	12.0327	15.9011	11.7907	13.7694	11.2806	11.3741	13.6313	12.5359	12.2897	15.4539	11.9869	14.9352	11.6679	11.8196	15.6866	11.2892	11.371	16.0375	14.6777	11.2002	11.4602	16.2797	16.7936	11.6944	14.9282	13.2443	14.1617	12.3338	11.6261	14.4057	12.7095	14.5663	13.9114	13.5415	11.5032	11.9767	14.5219	11.7458	12.7421	15.4188	16.7821
hsa-miR-339-5p	15.0494	14.5759	16.8463	15.6572	14.3729	15.7345	17.4534	20.802	14.1687	18.9176	14.9895	16.7277	12.9771	15.4217	16.6175	14.4859	13.8471	16.4421	15.3027	17.8276	13.8276	14.4129	17.5602	13.5611	13.3847	17.7233	18.2898	13.4939	14.3408	18.4276	17.8147	14.3575	16.716	15.1468	15.7692	15.0181	14.151	16.0894	14.5914	16.2258	14.9961	14.7877	13.4712	14.098	15.7476	14.4923	14.5305	16.7707	19.9866
hsa-let-7d-5p	10.2166	9.96691	9.77283	12.8909	9.59589	10.5723	15.1117	13.6179	11.2742	13.3887	9.19839	13.7918	9.74343	10.4318	15.0725	9.44635	11.2761	12.1019	9.2447	15.8001	10.0173	10.6903	14.5459	8.59597	9.83095	12.3981	11.9536	10.0994	8.78933	13.4273	15.9468	12.1498	13.3532	10.2073	13.9173	10.3312	11.696	14.3429	11.6236	11.2894	10.0732	12.841	9.06669	10.1768	14.6353	9.06939	11.4852	13.4684	15.5705
hsa-miR-106b-5p	10.9337	10.1832	11.8893	14.9942	9.89887	11.405	17.5206	17.5461	11.1456	14.7282	10.4499	14.8244	9.52344	11.4058	17.0621	9.10736	10.9275	13.6666	9.7526	19.3304	8.74247	11.3615	15.2809	8.58807	9.339	13.8368	14.2906	9.14641	8.6346	15.7787	16.813	11.4519	16.6547	11.3108	16.1472	10.7206	11.1359	17.0605	10.8745	12.7622	10.6298	14.5218	8.96505	10.3687	16.7968	8.31998	11.076	15.6267	17.3355
hsa-miR-130a-3p	10.2655	10.574	10.4246	13.0721	9.76202	11.0251	15.9198	16.0591	11.9115	14.6547	10.1335	14.2184	9.52394	10.9515	15.2577	10.6066	11.1891	13.8512	10.0678	17.3516	8.77966	10.3367	14.9705	7.85584	9.34569	13.3207	13.5308	9.9245	9.72731	14.2625	17.0647	11.7051	15.0491	11.3612	14.4143	10.4994	11.5758	14.9819	11.6148	12.2656	10.9688	13.628	9.41875	10.1115	14.9949	9.16499	11.2567	15.3801	16.5948
hsa-miR-148b-3p	17.5956	17.6937	17.4603	19.209	15.7543	16.4037	22.8667	22.6239	17.0876	25.129	18.0666	22.4438	16.1774	17.2652	23.4158	17.1274	17.2277	19.6289	16.9846	24.5221	16.6224	17.0806	23.8399	16.604	16.3839	19.5479	21.1968	15.9496	16.7579	21.2255	20.5333	18.1923	22.9239	18.8774	21.6804	17.4018	18.1851	21.5388	17.6185	20.2684	17.3572	18.9592	16.2712	17.6763	21.5831	16.443	17.3732	22.3287	24.498
hsa-miR-183-5p	18.6533	19.0936	19.7947	19.8386	16.5536	17.8266	21.6709	21.6462	19.0801	21.4456	18.858	21.317	16.3198	18.772	22.7139	18.6012	19.3357	22.1101	19.9007	26.8244	17.9829	20.9045	23.3172	20.376	16.908	20.9337	21.6538	17.3882	16.2594	22.4284	23.3413	19.7347	21.0512	19.9211	21.7923	17.1451	19.0208	22.3343	19.3322	22.236	20.1143	20.8504	17.1183	20.5273	20.6185	17.2946	19.2509	20.2929	23.3828
hsa-miR-197-3p	12.2933	12.3565	13.9498	15.2469	10.752	13.5368	16.1341	15.7368	11.7894	16.436	12.9986	16.6821	10.8246	12.9962	15.9379	12.5014	12.0113	15.2296	12.8762	15.9679	11.4212	12.7425	15.2969	11.4716	11.8491	16.2784	16.7358	12.2617	11.3843	16.7782	15.4427	12.557	15.4411	14.8602	16.3841	13.3457	12.8678	16.4085	13.3736	15.8175	14.726	16.4061	12.2	13.4043	16.8217	13.2574	13.1047	16.0064	17.1396
hsa-miR-214-3p	22.4805	22.7651	23.7697	NA	22.9917	NA	NA	NA	22.2942	NA	23.7686	NA	24.3528	22.494	NA	22.3227	21.6227	NA	21.1246	33.5852	22.9579	22.8444	25.2956	21.9546	20.9924	24.7789	NA	23.1158	NA	20.8906	NA	20.2201	NA	25.3633	NA	23.2511	24.9362	NA	22.75	NA	NA	NA	22.997	22.0581	NA	27.5449	21.4291	24.0691	NA
hsa-miR-22-3p	14.0523	13.5858	14.4859	15.2191	12.9918	14.1733	16.8304	27.2051	13.0134	19.7019	14.6813	16.5961	13.3775	13.5089	16.8979	13.0148	14.3023	18.1655	14.77	19.4329	12.4831	13.9241	18.7381	13.1076	12.7736	18.1351	17.5767	12.9524	12.8696	18.2018	18.5651	14.4145	18.8999	15.0296	16.3739	13.601	14.1503	16.6505	14.2421	16.4937	14.7539	14.8662	13.1565	13.6793	18.0313	13.0172	14.8167	16.9767	20.3243
hsa-miR-27a-3p	13.3674	13.8294	13.0178	18.4223	11.1894	13.9908	17.6564	20.4976	13.3983	18.0532	13.1771	18.9729	12.1266	13.4777	19.0477	12.6114	14.0725	16.585	12.666	20.4855	11.5603	12.9752	18.2216	11.474	13.8202	17.3044	17.4437	13.3586	11.1716	17.03	16.7486	15.3452	18.9306	13.7058	17.8254	13.2505	15.5974	18.8306	14.1347	16.359	13.1867	16.0026	12.9134	14.8305	19.8341	11.9748	15.9671	17.6425	17.6416
hsa-miR-324-5p	13.4433	13.369	14.457	15.5276	12.1436	13.7829	16.7529	21.6947	13.665	19.0092	13.472	17.306	11.7995	13.4495	17.2697	13.1877	13.9786	17.6058	13.5728	19.6289	12.4191	13.3701	18.5701	12.4988	12.8853	19.284	18.5459	12.7994	12.5316	19.1134	19.8021	13.7105	18.6166	15.4645	15.7721	13.9924	13.724	16.586	14.7349	17.2179	15.0924	15.4386	13.0231	13.5012	17.6508	13.1367	15.3162	17.8516	19.6762
hsa-miR-33b-5p	NA	NA	NA	NA	NA	NA	NA	NA	NA	NA	NA	NA	NA	NA	NA	NA	NA	NA	NA	NA	NA	NA	NA	NA	NA	NA	NA	NA	NA	NA	NA	NA	NA	NA	NA	NA	NA	NA	NA	NA	NA	NA	NA	NA	NA	26.9965	NA	NA	NA
hsa-miR-199a-3p	16.5626	15.9405	14.9181	23.2406	13.1137	17.3961	NA	21.877	18.0079	20.4975	14.8826	29.0608	15.2895	16.7882	23.9677	13.2487	18.1101	18.1168	14.5242	NA	14.1197	17.2299	20.2686	13.7357	17.3447	19.3619	17.8537	17.263	13.8501	19.2887	20.1332	20.858	22.1892	15.8957	20.886	15.984	19.6698	23.6317	17.5357	17.5904	15.7756	19.8362	15.3816	19.0665	32.7035	14.499	18.2354	20.556	23.8324
hsa-miR-186-5p	7.95316	8.16906	9.35902	9.12646	7.29488	8.67415	10.9394	13.5265	7.42506	11.4769	8.73834	10.6983	6.66862	8.00514	11.1773	7.76028	7.97106	11.1319	8.55113	12.8396	7.40552	8.07214	11.9667	7.18298	7.45205	11.4772	12.1252	7.45864	7.30155	12.499	12.2441	8.51794	12.0005	10.1497	10.259	8.67796	8.53106	10.7112	8.59461	10.2377	10.0066	9.61922	7.36759	8.32857	11.541	7.68439	8.90765	11.552	15.4394
hsa-miR-150-5p	5.66636	6.30772	6.9864	6.60391	5.81334	6.74139	8.23857	9.10803	6.00935	8.23362	6.54807	8.06863	7.60702	6.19958	7.50309	5.79362	5.97235	8.63323	6.50644	7.65893	6.17834	6.08716	10.4376	5.87966	5.85451	7.70037	7.59016	5.39005	5.77555	7.90917	9.90509	5.91162	9.08234	6.9826	7.94243	6.25917	5.95232	6.6642	6.47332	7.54521	6.66343	6.58578	5.40449	6.00388	8.29268	8.46539	6.91767	9.34928	9.40997
hsa-miR-130b-3p	13.2117	12.7921	12.7899	14.5924	12.0537	12.9972	15.8071	17.5906	13.2124	16.373	12.7697	14.314	11.7689	13.1902	15.4278	12.3596	13.1891	15.8149	12.4208	18.1078	11.4768	12.9834	17.503	10.8207	11.4384	15.6506	15.6768	11.8966	12.5238	15.8246	18.958	13.4188	15.7261	13.9764	15.7609	12.9639	13.4004	15.2108	13.4073	14.7431	13.3917	14.979	12.4884	13.1342	15.9275	11.918	14.1631	16.082	17.6922
hsa-miR-107	19.2528	19.7447	18.8066	22.5165	18.1215	19.0853	27.4897	23.5133	19.7427	25.5036	18.1449	26.2848	19.6993	20.1029	24.6476	19.4104	19.4801	22.2294	18.4587	23.4467	18.344	19.3788	NA	18.2589	19.112	31.8984	24.4487	19.0906	18.7024	25.0387	26.7613	20.2546	20.6281	19.6517	21.2588	18.7593	19.3957	21.6629	19.729	20.4473	19.6941	26.4371	18.6778	19.0565	NA	17.9409	19.7627	20.7631	22.1087
hsa-let-7e-5p	7.48057	7.11884	7.34191	9.80334	7.10242	7.98623	11.8328	10.4007	8.29433	9.95758	6.67534	10.688	7.19058	7.78674	11.0331	6.81182	8.60926	8.80519	6.75987	12.0461	7.38467	8.07188	11.2231	6.04105	7.06629	9.05417	8.5614	7.57958	6.24188	9.93522	12.6476	9.66359	10.1409	7.66006	10.8773	7.68113	9.07851	11.2336	9.22603	7.85499	7.47115	9.47378	6.61994	7.55962	11.1347	6.44418	8.52739	9.78792	12.7659
hsa-miR-342-5p	19.1773	20.1886	19.8111	20.1912	19.5611	20.2954	22.5272	19.7197	20.2013	22.2663	19.8564	21.5111	21.3214	19.3513	21.1054	20.6055	20.0123	24.9548	21.1259	19.4467	20.8167	19.9128	24.9153	18.7227	18.2686	23.3149	21.0302	18.7714	20.8821	22.6245	25.2942	19.1832	21.789	20.6251	21.0855	18.4944	18.9012	19.9167	19.607	22.5053	20.9417	20.9282	19.4608	19.0925	19.9502	21.1108	19.9821	23.1855	22.5352
hsa-miR-32-5p	36.4437	26.4016	24.0405	NA	23.8928	NA	NA	NA	NA	NA	22.6832	NA	NA	NA	NA	NA	NA	NA	23.1432	NA	NA	NA	NA	25.956	NA	NA	NA	25.7599	24.2748	NA	NA	NA	NA	25.2988	NA	NA	NA	NA	NA	25.3356	23.1156	NA	28.8705	30.7511	NA	23.7323	28.3936	NA	NA
hsa-mir-28-5p	15.2285	15.5743	15.7828	17.1534	14.0035	16.173	19.6639	22.0672	14.031	19.855	15.12	18.7609	14.4679	15.3007	18.8082	14.2459	16.2007	18.6829	15.588	26.1939	14.5021	14.691	21.0994	13.0928	14.9123	20.1304	18.8265	14.8301	14.3094	18.7233	18.9996	16.2836	19.804	16.3185	18.7138	15.2192	16.4549	20.207	15.4426	17.7667	16.3124	16.9867	14.0548	16.3333	20.2271	15.5782	15.9626	18.6794	22.0114
hsa-miR-224-5p	19.5003	21.8682	20.8089	NA	17.9954	21.7544	22.5534	NA	NA	NA	21.6996	22.2579	18.42	21.6455	23.5289	18.4234	22.4437	NA	19.9348	NA	19.672	20.6785	27.6789	18.3857	19.8923	NA	NA	20.4087	19.6921	NA	21.5383	27.3111	21.4128	21.7173	25.6382	18.6392	19.7826	22.0451	18.5175	22.8436	21.4878	20.6518	19.9586	19.3373	22.7957	16.3853	20.4517	22.8783	NA
hsa-miR-215-5p	NA	NA	18.992	22.1302	19.2068	19.4305	22.3307	23.9736	NA	24.2875	NA	NA	NA	21.6881	24.8003	NA	NA	NA	21.1082	22.8507	21.2252	21.7997	22.9549	22.4235	19.7836	23.8129	23.4328	21.0779	NA	22.5143	22.8145	19.5357	24.3999	23.9984	21.0632	20.9655	19.7213	21.771	22.7931	NA	21.4608	22.8514	20.1507	20.1959	21.1808	NA	20.7765	24.2895	22.7274
hsa-miR-199a-5p	20.3397	22.2118	20.1986	21.5729	17.4661	20.8162	23.7596	NA	19.8326	23.8049	22.3213	23.6813	20.1472	19.2966	24.9548	20.7383	20.2127	23.6081	21.41	NA	20.7304	19.6856	24.1973	20.8969	20.9264	NA	NA	20.4927	20.1023	NA	NA	20.0594	NA	21.4561	24.0099	20.9862	20.8849	25.0738	19.6434	25.0063	22.543	21.8427	22.2561	22.9338	NA	24.3359	23.5415	24.607	NA
hsa-mir-187-3p	22.661	NA	30.5365	NA	24.5093	NA	26.032	NA	24.4141	NA	26.5851	NA	NA	24.32	NA	23.4725	NA	NA	NA	NA	21.4823	26.3766	NA	22.5438	23.31	NA	25.583	25.2744	25.0795	NA	NA	25.3139	NA	NA	24.9455	27.3333	25.7227	NA	23.5461	NA	26.7101	25.0819	25.6647	27.0387	NA	NA	23.4403	NA	29.7389
hsa-miR-153-3p	NA	NA	NA	NA	NA	NA	NA	NA	NA	NA	NA	NA	32.1822	NA	NA	NA	NA	NA	NA	NA	27.2843	NA	NA	NA	NA	NA	NA	NA	NA	NA	NA	NA	NA	NA	NA	NA	NA	NA	NA	NA	NA	NA	NA	NA	NA	NA	NA	NA	NA
hsa-miR-132-3p	12.476	13.7298	13.8769	14.3466	12.6504	12.9131	15.9285	15.9671	12.9881	16.9331	13.4733	14.763	12.2147	12.4535	16.9898	12.7854	13.1837	15.39	12.803	16.5758	12.8197	12.9574	16.7038	12.6811	12.4111	15.1776	14.8682	11.7572	12.6539	15.3946	15.2148	13.3996	14.7874	13.993	14.9113	13.0769	12.6613	14.7161	12.7653	14.8183	13.5492	14.1535	12.0032	12.9645	15.3082	12.7681	13.3331	15.9661	18.77
hsa-miR-124-3p	NA	NA	33.3799	NA	NA	NA	NA	NA	NA	NA	NA	NA	NA	NA	NA	NA	NA	NA	NA	NA	NA	NA	NA	NA	NA	NA	NA	NA	NA	NA	NA	NA	30.7995	NA	NA	NA	NA	NA	25.4809	NA	NA	NA	NA	NA	37.6459	NA	NA	NA	NA
hsa-let-7f-5p	14.9345	14.9359	14.088	18.4927	14.5354	15.4227	20.6525	18.8094	15.6631	18.5484	13.4979	19.469	14.4808	15.6387	19.7547	14.3985	16.1283	16.6879	13.2524	21.31	14.6637	15.6721	19.7287	12.9748	13.6591	16.7943	16.1501	14.4673	13.1449	17.5835	21.4453	17.2733	18.3112	14.5615	19.1779	15.0604	16.9758	19.9887	16.5366	15.8075	14.2673	17.6617	13.5442	15.2207	19.1744	13.7511	16.358	18.4609	20.4647
hsa-miR-345-5p	10.8259	11.2687	12.0418	12.7818	10.0451	11.743	15.0889	18.9341	11.2356	17.097	10.6308	15.7112	9.57298	10.6617	16.1358	10.6044	11.5457	15.9271	11.1401	18.1962	10.5519	11.2141	16.6039	9.90003	10.51	16.8226	15.9098	10.6978	9.68817	16.2159	16.4746	10.8979	16.0755	12.8059	13.3616	11.4598	11.7926	14.7632	12.0416	15.1258	12.6366	12.9824	10.1079	10.8388	15.7222	11.1211	13.0178	15.7468	17.8694
hsa-miR-326	30.914	30.8531	32.6314	28.9774	27.9587	32.9475	28.416	NA	29.0874	NA	33.9619	30.2694	32.0232	34.0564	29.0849	29.3956	29.4267	30.9406	NA	32.9476	34.4751	33.8652	29.8273	35.2604	31.1927	31.6895	NA	33.2487	33.4656	32.7331	29.195	30.9775	31.9488	30.6239	29.1525	30.9811	30.4256	28.0295	32.1492	31.8235	31.8598	NA	34.7449	31.5765	29.9491	33.3907	33.2942	32.4968	33.0745
hsa-miR-29a-3p	9.64084	9.77877	10.4841	9.83564	9.03049	9.96797	11.0869	9.47878	9.24231	10.2776	10.7669	10.5609	8.37777	10.6089	10.6743	9.49643	9.75024	10.5163	10.1798	9.956	9.81873	9.98402	10.535	9.28721	9.79661	10.8654	11.1817	9.65465	9.82087	11.197	11.1057	10.0318	9.74281	11.0282	10.2928	9.97778	9.80525	10.2195	10.5847	10.271	11.1221	11.0911	9.10169	10.0069	10.0594	9.58292	10.4251	9.99779	11.2649
hsa-miR-23a-3p	20.3631	26.0737	21.8004	24.8047	17.2634	25.4574	NA	NA	20.7382	NA	27.6831	NA	20.8107	22.8761	NA	23.758	24.0226	NA	27.0897	NA	20.5814	21.9602	NA	20.1177	21.9195	NA	NA	23.8746	19.6574	NA	31.825	24.812	NA	24.4775	25.3843	21.1721	25.9746	30.7605	24.3334	NA	26.6015	23.6342	25.0785	26.2387	NA	27.4676	24.4479	NA	NA
hsa-miR-21-5p	11.1649	11.4392	11.017	18.287	10.4049	11.9138	23.3046	22.2861	12.5989	17.0894	10.8615	18.6164	10.9129	12.1937	24.6768	10.7143	13.1197	15.5022	10.9532	28.5152	10.9464	11.9895	19.4129	10.214	11.2648	16.1209	16.2194	10.7653	10.1762	17.6642	18.3503	12.7649	19.3919	11.6314	17.4834	12.019	12.8004	20.7805	12.4655	14.9999	11.6781	15.7497	10.868	12.2106	22.0401	9.90659	13.3328	19.7066	20.1106
hsa-miR-19a-3p	10.6979	10.6605	11.4479	18.9765	10.1547	11.4338	21.0479	24.9488	10.8941	17.8727	11.2177	18.6911	9.68059	11.3536	22.5516	9.60311	11.5502	15.9573	10.9017	26.7232	9.69154	11.2343	18.6668	9.68953	10.1143	16.8619	17.7532	9.8313	9.51415	18.9494	17.6538	12.0899	21.5311	11.5166	19.1495	10.8332	11.8146	19.7466	11.3932	15.1587	10.9462	16.6114	9.58402	11.0814	21.5239	9.39444	11.2755	20.373	21.3185
hsa-miR-18a-5p	13.1572	12.2588	12.3318	20.9695	12.5245	13.3369	23.6554	23.8464	16.098	19.3585	11.5396	21.5305	13.71	14.2283	24.8063	12.4086	15.2482	17.4715	11.8254	28.7683	11.7647	14.8198	20.5444	12.8963	12.7373	18.4023	17.7006	12.9249	12.2467	19.2263	23.111	14.4454	21.3175	13.1505	21.2144	14.22	13.6534	25.0127	14.3885	16.8316	12.398	19.2942	12.7531	13.1012	28.0532	10.3486	14.0984	21.5505	23.0465
hsa-miR-15a-5p	14.8016	14.4216	15.3016	20.6958	14.3526	15.0863	26.2352	22.1678	15.8474	20.3348	13.3285	20.9303	14.5097	15.9628	20.52	15.0899	15.8756	18.4351	13.8159	36.1682	13.4234	15.3296	22.1838	13.757	13.7507	19.2786	19.0699	14.1214	13.9603	20.0504	20.1432	15.8499	23.7814	15.6243	22.3833	15.6527	15.1594	23.2325	15.5544	18.6476	14.4593	18.8059	13.7639	14.4232	24.2277	12.4155	14.6664	22.8094	22.5124
hsa-miR-139-3p	17.899	20.8485	20.3199	21.8593	16.7483	19.2813	21.8876	21.2203	18.7918	22.806	20.5305	22.6023	18.555	18.2364	20.8681	18.7167	19.1536	21.6844	18.4852	22.1486	19.6046	18.1679	21.9483	18.6638	18.2481	22.5826	22.9073	18.8413	19.1166	21.8069	23.8569	17.9132	20.6098	21.8409	20.5601	20.1997	16.9906	22.5772	18.5809	20.7195	20.0198	22.4908	17.4454	18.9558	21.6715	19.0604	18.4007	22.0233	25.0346
hsa-miR-125a-5p	14.4366	14.7035	15.4681	15.1838	12.442	16.3312	20.4166	19.7032	13.6817	20.2824	15.6888	17.4837	13.578	15.1893	17.8645	14.4513	14.0126	18.2668	15.7316	18.5784	14.7766	15.277	18.9695	14.6174	13.6073	18.5106	18.4815	13.7772	14.5889	18.7333	18.7346	15.4675	17.3609	16.1111	16.5918	15.4876	14.6624	16.7451	14.4983	16.2312	15.1971	15.413	12.8754	14.8419	16.5583	14.4503	14.5043	18.7415	18.2032
hsa-let-7g-5p	11.0355	10.7411	10.8141	14.6945	11.0752	12.1899	17.5747	15.6949	12.0489	14.5435	9.8571	15.28	11.2683	11.6219	16.5991	9.5462	12.4833	12.8797	9.89564	17.3194	10.7224	12.2339	16.1517	8.80217	10.6481	13.0867	12.1299	11.0552	9.37184	13.819	16.6632	13.5417	15.0906	10.7284	15.3735	10.9742	13.2718	15.8623	12.5476	11.3318	10.4234	13.1853	9.30913	11.075	15.9124	8.95498	12.0779	13.9328	16.4007
hsa-miR-361-5p	16.717	19.2607	18.2426	18.446	15.8858	17.7207	21.8165	27.2987	16.3734	24.1102	18.6979	22.3954	16.9604	17.4208	29.8328	18.5652	17.912	21.5834	18.7022	22.9573	17.1816	17.6002	20.9859	16.8716	16.9968	21.8453	22.1068	17.0297	16.3838	21.4321	20.8607	17.2321	22.9628	18.4701	18.6932	17.0049	18.6089	18.9769	17.4473	20.9157	18.3904	18.5608	17.5807	18.4573	24.3754	19.1201	18.8443	20.734	22.2138
hsa-miR-328-3p	10.0504	10.9536	12.3624	13.5667	9.68206	11.5556	13.8694	14.2681	10.1605	14.8575	11.103	13.5325	9.67914	10.4832	14.0047	10.912	10.1221	12.9422	10.6301	12.6843	10.337	10.5572	12.6339	10.701	9.76075	13.1148	14.1319	10.5573	10.1676	13.7225	14.8377	9.90646	13.1145	12.2073	12.9528	11.3849	9.97151	13.1539	10.3201	13.8762	11.8017	13.6807	9.93472	10.2327	14.3687	11.4035	11.5055	14.463	15.0031
hsa-miR-29b-3p	18.1751	17.6339	17.5296	22.562	17.0542	17.2785	28.8425	NA	18.0564	23.1508	18.4023	23.2896	17.4185	18.8526	23.1908	17.6587	17.5426	23.961	16.2415	NA	16.559	17.3517	NA	16.3364	16.2867	24.3749	23.6404	16.0677	16.6286	NA	22.9092	16.935	23.0519	17.7862	NA	17.5595	17.1196	NA	17.3116	21.5803	17.3805	22.6387	16.2679	16.9243	NA	16.2542	18.9446	NA	NA
hsa-miR-23b-3p	17.0712	18.5638	17.3248	18.3824	16.4089	16.7924	20.9014	22.1702	17.2023	22.4582	18.1677	21.1037	16.1497	17.7094	21.9391	17.7816	17.5494	19.6884	18.2276	22.4247	17.4746	16.9766	20.8909	17.3344	17.3359	19.2351	20.768	17.3375	17.7758	19.9322	20.4774	18.3378	20.0924	17.3339	18.5647	17.2612	18.5185	18.9758	17.1552	19.8449	16.8971	17.4309	17.1205	18.3095	20.6863	18.2707	18.5471	20.4347	22.706
hsa-miR-216a-5p	NA	NA	NA	NA	NA	NA	NA	NA	NA	NA	NA	NA	NA	NA	NA	NA	NA	NA	NA	NA	NA	NA	NA	NA	NA	NA	NA	NA	NA	NA	NA	NA	NA	NA	NA	NA	NA	NA	NA	NA	NA	NA	NA	NA	NA	NA	NA	NA	NA
hsa-miR-205-5p	25.5949	NA	NA	NA	NA	NA	NA	NA	25.9111	NA	NA	NA	NA	NA	NA	NA	25.3469	NA	NA	NA	NA	NA	NA	NA	NA	NA	NA	NA	NA	NA	NA	23.6249	NA	NA	NA	NA	NA	NA	NA	NA	NA	NA	NA	NA	NA	NA	NA	NA	NA
hsa-miR-192-5p	7.07671	7.54582	8.05181	10.3722	6.86121	7.96312	12.2599	16.2411	6.79378	13.6806	8.51449	12.3965	6.35479	7.05534	13.2235	7.65674	7.43574	11.8013	8.06047	15.0997	8.17982	7.55181	12.9007	7.58265	7.47925	12.2818	13.2646	6.92816	7.64847	12.1886	11.9528	8.21555	13.1062	8.73894	10.9077	8.09141	8.20783	11.7089	7.89519	11.5486	8.69427	10.2967	7.13054	7.39121	12.367	8.16979	8.53143	12.7537	15.0894
hsa-miR-17-5p	6.81519	6.63446	6.49782	10.6005	6.60236	6.8549	12.2491	10.4609	8.23422	9.74909	6.21655	11.1431	6.86525	7.53251	12.7621	6.60175	8.02428	8.47508	6.06631	14.4036	6.1802	7.39961	10.457	6.1873	6.56118	8.28584	8.15523	6.45686	6.03908	9.33986	10.7493	7.88621	10.2182	6.82245	11.0731	7.47133	7.49363	11.7725	7.87136	7.89731	6.61531	10.4129	6.56404	7.03214	12.1307	5.72969	6.83858	10.7192	12.4271
hsa-miR-140-3p	12.7485	13.8764	14.8529	15.2119	13.1904	14.2355	17.4691	20.3662	12.8109	18.1193	14.493	16.333	12.6648	13.2269	17.4664	13.2956	13.1918	16.6811	14.2046	18.5596	13.8901	13.2357	18.0089	13.0295	13.1054	17.3241	17.7021	12.2289	13.1667	17.7968	18.1011	13.2635	18.3477	14.741	15.9405	13.9619	13.4764	16.8154	13.7309	15.9796	14.5496	14.4813	12.3717	13.0101	17.1881	13.4914	13.9034	16.8662	20.9935
hsa-miR-125b-5p	19.9473	17.3775	21.5277	19.8376	19.5869	17.6949	20.5958	26.2634	17.063	20.5411	21.1142	19.2359	17.2335	17.6762	18.4786	17.7069	16.657	19.9613	18.0775	19.6412	15.6063	17.0847	21.4012	19.535	17.0368	20.2785	23.7015	15.7193	18.4104	23.0754	21.9066	16.407	20.8206	18.8231	20.9555	19.2672	18.2682	18.0923	18.145	19.923	18.3174	16.4872	15.6379	18.5	18.698	19.8234	16.8241	19.5795	24.3303
hsa-miR-100-5p	16.5445	11.6995	18.3038	18.0912	16.3658	11.1898	15.8152	22.029	12.4454	17.197	19.852	15.3652	11.3884	10.6274	15.2676	12.7001	12.2025	15.8337	12.9098	16.3796	10.0987	10.3391	17.8074	19.2278	15.6395	20.825	24.2918	10.626	18.4911	20.4312	17.2453	10.8569	16.3201	13.2726	18.2748	16.661	16.7836	13.7961	18.1711	20.1531	14.2327	12.4428	11.4143	17.8755	14.4256	20.5422	16.1657	16.3237	26.6626
hsa-miR-362-5p	18.8944	18.9997	19.7316	19.4258	18.502	17.1298	22.2695	NA	18.1804	24.271	19.6709	21.9991	18.0476	19.0271	21.6367	18.693	18.313	20.8875	19.5417	27.0636	17.7867	18.3534	25.0096	17.6151	16.655	22.115	22.6733	17.1213	18.4135	22.4409	23.0769	17.7984	21.7021	19.6759	20.6278	19.0091	16.7411	20.9783	17.5864	19.995	18.4873	19.2363	17.8333	17.456	21.6829	17.1759	17.246	21.3173	23.0156
hsa-miR-330-3p	22.2075	21.6979	24.066	23.3106	20.8252	23.8075	24.8248	29.5733	21.5919	25.0793	24.9462	25.2892	21.1331	23.7546	25.0075	21.2519	22.8505	26.1076	23.5088	26.2133	21.2827	22.3812	24.7411	21.1363	22.3746	26.7103	26.903	21.9718	20.883	26.6873	25.5596	21.6543	24.446	24.8494	23.9222	22.7386	22.8431	24.2898	22.4951	24.2557	24.8684	24.0936	23.0745	22.8871	25.5177	22.8469	23.434	24.5616	31.2887
hsa-miR-29c-3p	21.4958	20.9118	23.4756	25.6904	19.7853	22.0704	27.073	29.4001	18.8928	24.8101	22.297	25.7246	18.0799	22.6209	26.0751	18.7968	19.6074	22.768	20.733	28.1759	18.5	20.4982	24.3732	17.6839	17.78	22.6594	26.601	18.2418	17.5824	26.4016	23.5222	20.6516	27.4035	21.0542	26.355	19.4923	21.0538	27.3483	19.3285	22.5929	20.7352	24.635	17.9115	19.4664	26.3066	18.3066	19.5212	25.4817	24.946
hsa-miR-24-3p	10.36	10.8696	10.8493	12.6508	9.54881	10.9885	14.261	15.5051	10.2819	14.3983	10.8126	13.8877	9.79631	11.1393	14.5692	10.0511	11.5368	13.5835	10.4897	15.8747	9.61044	10.4351	14.1774	8.92516	10.4812	13.7848	13.6683	10.8221	9.68074	14.1105	13.2965	11.786	14.0353	11.3916	12.6162	10.7663	11.4785	14.1706	11.426	12.9085	11.6551	12.4044	9.94489	11.4587	14.641	9.80118	10.8742	13.5634	16.0229
hsa-miR-216b-5p	NA	NA	NA	NA	NA	NA	NA	NA	NA	NA	25.6722	NA	NA	NA	NA	NA	NA	NA	NA	NA	NA	NA	NA	NA	NA	NA	NA	NA	NA	NA	NA	NA	NA	NA	NA	27.8311	NA	NA	26.1558	NA	NA	NA	NA	NA	NA	NA	NA	NA	NA
hsa-miR-374a-5p	15.3368	14.5137	13.5097	21.7308	14.3027	15.2641	23.3524	27.0644	16.1418	19.4826	13.13	23.3939	14.9763	14.5843	28.4877	14.1689	16.8602	16.9539	13.7444	34.2244	14.0359	14.6211	20.4963	12.8836	14.9783	17.5555	18.0428	14.0073	12.6948	19.4259	18.4088	18.0167	22.1972	13.9718	21.7513	15.3992	17.9312	23.5469	16.7753	18.1159	14.0074	21.1659	14.0826	16.0273	28.6056	13.026	17.0123	21.9509	24.787
hsa-miR-451a	5.03976	4.78402	4.89502	7.00414	5.1076	5.03373	9.60846	13.1508	4.9137	8.28812	4.5856	8.73932	4.92341	4.67877	9.82291	4.79845	5.12085	6.69867	4.86603	11.4283	4.99116	4.74032	8.91308	4.8429	4.82702	7.34141	7.77477	4.66797	4.79654	7.75069	9.26616	4.93482	9.28745	4.74613	7.36781	4.92499	4.9453	7.92327	4.91151	6.01393	4.8093	5.78273	4.46475	4.75727	8.66428	4.47877	5.40848	8.01771	9.68602
hsa-miR-500a-5p	14.3765	14.6216	14.4044	16.3441	14.5687	14.2642	17.0141	24.7854	14.2954	20.3149	13.7416	17.8677	14.967	13.8266	19.1477	15.0101	14.2804	18.0982	14.4244	20.419	14.7371	14.0094	19.9297	14.5594	13.5656	19.133	18.4522	13.3639	14.7663	18.5543	19.2772	13.8363	18.6802	15.0435	16.7323	15.2305	13.4349	17.2251	14.4961	17.2178	14.949	15.3845	14.9327	13.9235	18.1662	13.958	15.4466	17.6548	20.3783
hsa-miR-532-3p	8.51919	8.53788	8.95576	10.0856	8.56776	9.10513	10.8439	14.0843	8.93665	12.2691	7.99196	11.1974	8.95303	8.30302	11.4863	9.40056	8.58526	11.2707	8.77094	11.2622	9.23067	8.1026	11.3135	8.67681	8.37061	11.9743	11.1048	8.16864	8.76649	10.9698	12.6934	7.86212	11.0047	8.97858	10.3381	9.2541	7.71938	10.7318	8.96183	10.7187	9.07596	9.92753	8.54482	8.52652	11.5765	8.83296	9.84604	12.088	13.4423
hsa-miR-625-5p	23.9791	23.7189	23.4659	27.0391	23.2403	21.5689	27.9894	31.5107	24.447	28.1539	22.2287	24.6932	22.8079	22.5818	27.3199	23.9451	22.187	26.2875	22.8566	29.7809	25.1665	21.9607	28.9571	22.695	22.7495	27.7853	29.1366	23.1336	23.9449	26.3039	26.7078	23.3871	26.3087	24.258	26.4529	24.3982	23.1919	27.2335	21.2692	25.6389	21.7898	23.3774	22.3884	21.4815	24.5041	23.4346	21.7912	26.7997	31.5416
hsa-miR-874-3p	22.5249	21.5097	19.7754	21.9187	20.4103	22.4876	22.1041	22.6577	21.9129	24.4379	18.7879	21.6595	21.9837	22.9765	23.6491	21.7027	21.8173	23.8803	20.8444	NA	21.0887	23.3524	22.6577	19.6454	21.0224	23.5236	22.6715	21.5953	19.8962	27.1083	NA	18.1396	21.3994	21.3095	21.1114	21.1178	20.6523	24.2763	22.8198	24.4283	23.2827	22.943	22.4444	22.32	28.741	21.2961	24.2508	29.5338	26.6112
hsa-miR-139-5p	14.0672	16.8203	15.7179	18.2413	12.4354	15.2842	20.0206	22.9069	14.8363	20.7524	15.1894	19.1355	14.6075	14.256	19.5422	14.759	15.0658	18.7182	14.2814	20.7758	15.4405	13.7621	18.9819	14.4034	14.2774	19.0393	19.597	14.4884	13.7393	17.5953	17.9192	15.783	17.9442	15.8085	15.9335	14.82	14.7938	16.8093	13.7528	15.7972	14.99	16.1623	13.6635	15.5873	18.4196	15.4954	14.7105	17.0174	20.6034
hsa-miR-181b-5p	16.7541	15.6081	17.6415	18.3004	16.0281	17.6514	19.7241	19.02	16.8492	18.4247	15.8061	17.8523	17.2791	17.1942	19.7612	15.706	17.3761	18.838	16.6966	19.0275	16.205	16.4373	18.9468	14.8429	16.3032	18.9936	18.135	15.5647	16.151	19.0423	18.802	17.3887	19.4236	18.2833	19.796	18.2231	17.1065	20.8759	17.0214	20.1136	18.2724	18.7194	16.9436	17.4101	21.3164	16.0471	18.885	20.6156	21.1127
hsa-miR-33b-3p	30.608	34.4777	28.427	NA	30.2166	27.1509	NA	NA	30.5759	NA	30.9926	NA	27.3804	NA	NA	32.5814	30.4291	NA	27.7181	33.3767	28.2189	30.3777	NA	34.8597	28.0792	33.3308	32.7147	29.0869	29.9593	32.6769	NA	36.4618	NA	32.2782	NA	26.9948	26.3106	NA	25.6292	NA	28.3951	31.2298	30.1606	26.8486	NA	28.0949	NA	30.7794	NA
hsa-miR-374b-5p	16.2523	16.3475	14.3008	22.7915	15.2308	16.4697	25.1937	27.301	17.6347	20.8391	13.9551	30.1626	16.1271	15.4982	27.4697	14.6492	17.7088	19.1619	14.6138	NA	14.6636	15.6014	23.3505	12.6409	15.7924	19.3872	19.3106	14.6487	13.14	20.2	18.1908	19.9527	24.8394	15.1227	22.8001	15.8447	19.5438	25.0887	17.5685	18.9168	14.8871	21.1294	14.8655	17.6227	30.4234	13.2715	17.478	21.8264	27.0177
hsa-miR-483-5p	21.2318	27.3359	24.5488	33.1058	23.4327	22.9347	30.2969	NA	22.5483	NA	23.9583	22.3162	32.6719	20.4421	32.0263	30.3714	21.7246	23.7952	22.1444	24.6269	23.5704	24.1317	26.9139	22.8321	21.3769	21.7526	27.4055	22.8036	22.5359	22.7043	22.1347	21.7443	26.0477	22.1509	26.905	NA	20.9962	NA	21.9511	25.9512	22.7648	30.1623	22.8183	21.3872	29.5729	21.9219	20.8656	NA	25.3883
hsa-miR-502-3p	15.8974	15.7513	16.6353	17.1457	16.6743	14.8338	18.8397	22.082	15.2478	20.1969	15.5727	18.7515	16.4265	15.2351	18.8542	16.485	15.9975	19.2078	15.9519	21.7245	15.8754	14.7074	21.0477	15.0465	14.6064	20.706	19.8895	13.7897	15.0578	19.2007	20.4457	14.6762	19.0928	15.5744	17.4579	15.6745	14.1745	18.5792	14.9026	16.7587	14.8398	16.4011	14.7623	14.3224	18.9057	14.3523	15.5587	18.1857	21.4581
hsa-miR-548d-3p	22.3287	23.7338	23.1209	23.3755	22.6401	22.6324	NA	NA	21.8409	NA	22.5122	NA	22.3483	23.0343	30.4442	23.4065	21.2617	23.7426	23.7317	NA	22.2666	22.7124	30.7906	24.1273	22.8931	NA	NA	21.3867	22.8982	NA	29.6138	24.2921	NA	24.2772	30.0342	25.348	22.6193	NA	21.7666	29.5005	23.4339	23.7996	22.7472	21.7521	NA	22.4571	22.9958	NA	NA
hsa-miR-627-5p	21.6265	23.0997	23.9793	26.7108	23.1607	23.6932	NA	NA	21.7417	NA	17.8084	25.2482	23.2926	21.6086	NA	21.8914	21.4634	NA	21.4609	29.072	21.3368	21.0588	NA	20.0622	21.2466	NA	32.3886	21.427	20.9454	NA	28.1456	20.3012	NA	23.3224	NA	22.5185	19.9077	NA	21.6031	29.7784	22.3708	23.6251	22.3637	20.4558	NA	20.7724	23.5069	30.1312	NA
hsa-mir-875-3p	NA	NA	NA	36.3533	NA	NA	NA	NA	NA	NA	NA	26.558	NA	36.3858	NA	NA	NA	NA	NA	35.9228	NA	NA	NA	34.8038	NA	NA	36.3795	NA	35.0176	NA	NA	NA	NA	NA	NA	37.1865	NA	NA	NA	NA	NA	34.0418	NA	NA	NA	NA	NA	NA	33.5009
hsa-let-7i-5p	9.92077	8.60954	9.25728	13.5386	9.44374	10.4349	14.74	14.4105	10.7455	13.012	8.18689	13.7715	10.2043	9.9477	14.9797	9.32887	11.3066	12.4402	8.61404	15.6805	8.53877	10.3182	14.5865	8.57419	8.91365	11.8569	10.4947	9.05036	9.04529	12.5745	16.6122	11.376	12.5057	8.80503	12.9245	10.1244	10.8954	13.9196	9.69662	10.9272	9.05796	11.3193	8.5744	9.22534	14.5494	7.76669	10.7664	13.8661	14.0095
hsa-mir-188-5p	NA	NA	NA	NA	NA	NA	NA	NA	NA	NA	NA	NA	NA	NA	NA	NA	NA	NA	NA	NA	NA	NA	NA	NA	NA	NA	NA	NA	NA	NA	NA	NA	NA	NA	5.63426	NA	NA	6.10093	NA	NA	NA	NA	NA	NA	NA	NA	NA	NA	NA
hsa-miR-421	13.4408	13.1579	13.866	15.3512	13.0354	13.1	17.3948	19.4977	13.2753	17.8821	12.6954	17.2007	13.2961	12.8334	17.895	12.6092	13.9959	16.1986	13.5768	20.6277	12.2612	12.6275	18.2768	12.0056	12.6696	16.0055	15.6017	12.2186	12.3121	16.1945	16.1395	14.0537	16.7972	14.3171	16.3832	14.0483	13.5718	16.8708	13.7563	15.6246	14.0073	14.8926	12.8361	13.9781	17.5154	12.2905	14.205	16.9851	19.9604
hsa-miR-376a-3p	18.7623	20.9733	18.2768	30.5652	19.0545	23.2489	25.4647	29.8818	18.8377	26.5195	19.1689	22.2558	19.6869	18.8452	32.1574	19.939	19.0995	21.5864	17.9249	30.7823	18.9161	18.3501	23.1412	17.343	16.1351	24.9814	27.3595	18.9085	16.923	23.3636	33.9513	18.8078	30.082	21.8569	23.9023	18.5978	19.9805	23.2347	18.7067	22.4898	19.1832	19.9234	18.6247	18.3389	23.6997	19.3904	20.6782	22.759	24.4207
hsa-miR-486-3p	10.3002	10.387	11.4184	11.9274	10.1153	10.1666	11.5061	10.5522	9.57778	11.6192	10.0607	10.4965	9.43187	9.66683	12.2111	8.43276	10.5945	10.0798	10.6398	10.4135	9.44513	9.71553	10.2871	9.38087	10.0309	10.5546	11.545	10.2906	9.57291	10.9474	15.9436	9.94736	11.5591	9.8461	10.5951	10.6165	9.64577	11.3784	9.15019	10.5037	10.1825	10.1434	9.59019	10.0384	12.5293	9.89643	10.8628	13.3264	11.8548
hsa-miR-508-5p	NA	NA	NA	NA	NA	NA	NA	NA	NA	NA	NA	NA	NA	NA	NA	NA	NA	NA	NA	NA	NA	NA	NA	NA	NA	NA	NA	NA	NA	NA	NA	NA	NA	NA	NA	NA	NA	NA	NA	NA	NA	NA	NA	NA	NA	NA	NA	NA	NA
hsa-miR-556-3p	NA	NA	26.794	NA	NA	NA	NA	NA	25.937	NA	25.0387	NA	33.853	NA	NA	NA	NA	NA	NA	NA	NA	NA	NA	NA	26.5744	NA	NA	NA	30.6115	NA	NA	NA	NA	NA	NA	27.5484	NA	NA	NA	NA	NA	NA	NA	NA	NA	NA	NA	NA	NA
hsa-miR-629-5p	18.9225	18.1695	19.3515	21.9274	19.032	19.4414	24.3305	30.1622	19.7287	25.2555	17.353	22.3311	19.3432	18.7172	26.3677	18.1173	19.739	22.3956	17.8819	25.1082	18.511	18.8167	23.9124	16.8355	18.1795	21.9701	23.3314	18.0301	18.5284	23.94	24.6335	19.4146	22.1225	18.5315	22.951	18.544	18.1359	21.921	17.7268	21.6938	18.9062	20.7936	18.283	17.9947	24.2477	17.1481	20.3528	22.7667	23.99
hsa-mir-885-5p	20.1178	19.9822	24.8532	21.3131	18.9929	20.4891	22.2516	25.1295	22.4494	24.8022	21.4757	22.902	23.1102	21.6453	22.7189	20.0806	20.5695	24.712	22.7202	22.5537	18.7381	20.014	23.4107	19.6943	19.8628	22.883	22.5062	19.3591	19.429	24.1785	21.4502	21.8571	23.1429	24.2426	23.7001	23.6719	21.7235	28.8581	21.96	29.1807	24.3066	25.8192	20.9665	22.2179	25.7346	22.0946	21.9919	27.3944	27.0243
hsa-miR-1229-3p	21.6596	21.6842	21.8408	23.9813	21.1956	21.2656	27.5308	24.072	23.573	30.9506	20.5264	23.7959	22.3466	20.9011	26.3453	22.5077	20.2326	25.9926	21.2015	23.2713	21.833	21.1665	24.6167	22.6188	20.9304	24.1585	27.7195	20.7092	22.6722	26.1295	NA	20.7173	23.3154	24.484	31.6221	22.7843	20.1074	25.8013	20.7158	27.637	22.432	25.5235	23.1935	21.9834	23.2842	23.8902	20.8782	28.2474	28.8499
hsa-miR-1912	NA	NA	NA	NA	NA	NA	NA	NA	NA	NA	NA	NA	NA	NA	NA	NA	30.1487	NA	NA	NA	NA	NA	NA	30.8795	NA	NA	NA	31.0313	NA	NA	NA	27.4077	NA	NA	NA	NA	25.2896	NA	NA	NA	26.8631	NA	NA	NA	25.5825	27.9201	NA	NA	NA
hsa-miR-423-3p	10.7891	10.6072	11.1914	12.4588	9.81683	10.462	13.6459	20.4447	10.7115	15.9629	10.5858	14.6039	10.3794	10.1756	15.0527	10.7887	10.8838	13.4869	11.2985	15.6813	10.2095	10.1212	14.0312	10.0234	10.9738	14.3613	14.6383	10.6259	9.82563	13.518	13.6207	11.2991	14.0457	12.3546	12.4037	11.6721	11.0836	13.8258	11.01	14.4487	11.9083	11.8768	10.4364	11.2733	16.0033	10.8777	12.432	15.5522	17.4329
hsa-miR-377-3p	NA	NA	NA	NA	NA	NA	NA	NA	NA	NA	25.5964	NA	NA	NA	NA	NA	NA	NA	NA	NA	NA	NA	NA	NA	NA	NA	NA	NA	27.3066	NA	NA	NA	NA	NA	NA	NA	NA	NA	NA	NA	NA	NA	NA	NA	NA	NA	NA	NA	NA
hsa-miR-488-3p	NA	NA	NA	NA	NA	NA	NA	NA	NA	NA	NA	NA	NA	NA	NA	NA	NA	NA	NA	NA	NA	NA	NA	NA	NA	NA	NA	NA	NA	NA	NA	NA	NA	NA	NA	NA	NA	NA	NA	NA	NA	NA	NA	NA	NA	NA	NA	NA	NA
hsa-miR-515-5p	NA	NA	NA	NA	NA	NA	NA	NA	NA	NA	NA	NA	NA	NA	NA	NA	NA	NA	NA	NA	NA	NA	NA	NA	NA	NA	NA	NA	NA	NA	NA	NA	NA	NA	NA	NA	NA	NA	NA	NA	NA	NA	NA	NA	NA	NA	NA	NA	NA
hsa-miR-556-5p	NA	NA	NA	NA	NA	NA	NA	NA	NA	NA	NA	NA	NA	NA	NA	NA	NA	NA	NA	NA	NA	NA	NA	NA	NA	NA	NA	NA	NA	NA	NA	NA	NA	NA	NA	NA	NA	NA	NA	NA	NA	NA	NA	NA	NA	NA	NA	NA	NA
hsa-miR-636	11.2681	9.78146	10.604	9.49852	9.90842	11.0141	10.4688	11.0492	10.1272	9.79384	9.02328	12.1217	9.33254	10.2333	10.4985	9.12346	10.6061	10.6059	10.2075	11.6477	10.0039	9.91192	10.0277	8.70531	10.1009	NA	10.1774	9.23243	8.9149	10.7398	13.8627	11.6814	10.3878	11.972	11.9809	12.5288	10.4733	12.6784	11.8266	10.9026	11.8792	11.2727	10.0147	11.4036	12.3839	9.48848	13.1078	11.8817	13.8361
hsa-mir-887-3p	NA	NA	NA	NA	NA	NA	NA	NA	NA	NA	NA	NA	NA	NA	NA	NA	NA	NA	NA	NA	NA	NA	NA	NA	NA	NA	NA	NA	NA	NA	NA	NA	NA	NA	NA	NA	NA	NA	NA	NA	NA	NA	NA	NA	NA	NA	NA	NA	NA
hsa-miR-1273a	NA	NA	NA	NA	NA	NA	NA	NA	NA	NA	NA	NA	NA	NA	NA	NA	NA	NA	NA	NA	NA	NA	NA	NA	NA	NA	NA	NA	NA	NA	NA	NA	NA	NA	NA	NA	NA	NA	NA	NA	NA	NA	NA	NA	NA	NA	NA	NA	NA
hsa-miR-1913	27.8007	NA	NA	NA	28.3361	29.9754	NA	NA	30.2861	NA	NA	NA	30.504	29.0751	NA	25.031	26.7187	NA	NA	NA	NA	30.4078	NA	28.7435	30.1684	NA	NA	28.6393	27.9486	NA	NA	33.1776	NA	NA	NA	28.5748	28.8586	NA	28.9176	NA	30.171	NA	NA	32.4698	NA	NA	28.3595	NA	30.2962
hsa-miR-490-5p	23.5153	NA	32.9869	28.2801	34.2629	30.7708	31.8038	28.7223	28.6702	26.3668	22.7355	25.4881	31.313	27.5548	31.4748	29.5099	29.0286	28.5591	26.0313	25.5531	29.7278	27.7216	27.5077	26.7221	27.5287	NA	27.9266	23.904	29.1547	26.5936	32.8647	34.8988	NA	NA	22.4546	34.7706	23.5719	NA	29.2646	31.3057	31.2986	29.0743	29.7079	32.4655	NA	28.5921	34.1208	NA	26.7301
hsa-miR-92a-3p	5.61873	5.24202	5.58367	5.96501	5.49062	5.43104	6.43825	7.90529	5.21098	7.21477	4.86224	6.35232	5.25717	5.13084	6.50344	5.2239	5.46554	6.54359	5.51886	6.58491	5.14899	5.22165	6.95132	4.90559	5.05546	6.64438	6.54543	4.99059	4.93913	6.57333	7.62614	5.989	6.85624	6.22012	6.64036	6.08585	5.44096	6.85241	5.80945	6.64398	5.8553	6.17894	5.26593	5.51971	7.4114	5.29545	6.26629	7.7263	8.49393
hsa-miR-652-3p	9.28947	9.62183	9.99312	11.0115	9.28157	9.70225	11.7601	14.8108	9.70441	12.5806	8.55698	11.4923	9.49581	8.98084	12.2228	9.44265	10.0397	12.1075	9.4224	13.7282	8.73676	9.20203	12.5413	8.32021	8.75178	12.32	11.3647	8.45552	8.51875	12.7019	14.2222	9.85968	12.2067	10.075	11.8692	9.86527	8.89157	12.5089	9.6032	11.1903	9.97691	10.6545	9.04715	9.5535	12.7362	8.84112	10.5561	12.4427	14.862
hsa-miR-574-3p	9.87674	10.1944	10.7261	13.4009	9.09438	10.2989	13.2364	16.4472	10.5722	15.1249	10.1218	13.9582	9.81882	10.0517	13.7851	10.3758	9.95592	14.2218	10.7573	14.1999	10.3384	9.16177	14.491	8.86145	9.36501	14.0997	14.0714	9.38551	9.35104	15.3759	13.7724	10.1691	13.42	10.9888	14.0535	11.2462	9.4803	13.9466	10.1374	13.1786	11.0793	13.0711	10.2369	10.3216	14.4292	10.5662	9.37711	15.5242	15.7733
hsa-miR-518b	19.2222	NA	18.2558	14.8298	18.1646	16.3741	NA	NA	14.7822	NA	12.5805	15.5439	16.5354	16.1131	NA	14.3754	14.1245	NA	14.9902	NA	15.6791	16.677	NA	15.0934	15.0433	NA	NA	14.1147	16.4466	NA	NA	18.3324	NA	18.1962	16.9317	17.3965	15.5421	17.5548	16.9864	15.9987	17.859	16.7009	NA	16.2297	NA	14.819	20.226	17.1251	15.7477
hsa-miR-489-3p	NA	NA	NA	34.3946	NA	NA	31.2894	33.626	NA	34.7767	NA	28.246	NA	NA	34.5179	NA	NA	35.1461	NA	NA	NA	NA	31.781	NA	33.6695	30.5516	33.5767	NA	NA	34.3765	30.7506	NA	NA	NA	NA	NA	NA	NA	NA	NA	NA	NA	35.0599	NA	NA	NA	NA	NA	NA
hsa-miR-383-5p	16.2295	15.809	15.7054	17.0455	15.4485	15.9855	19.7426	21.2108	17.0675	17.9152	14.5221	19.5872	15.1585	15.6236	19.3278	14.5984	16.5032	16.8765	14.8688	NA	15.7743	15.6081	16.9279	13.0589	15.5175	16.833	16.088	14.3439	13.4115	17.6072	19.7966	18.0179	17.2532	16.2451	18.4318	15.3483	18.1462	19.3806	17.3992	16.8528	16.0291	17.3093	14.8167	17.1371	20.0551	14.8169	20.4335	17.849	20.0834
hsa-miR-513a-3p	NA	NA	NA	7.83232	NA	NA	8.10245	NA	NA	7.96529	NA	8.19096	NA	NA	8.05827	NA	NA	8.34229	8.39349	7.64363	NA	NA	7.73488	NA	NA	7.79037	8.11277	NA	NA	7.87404	7.68596	NA	8.17002	NA	NA	NA	NA	NA	NA	NA	NA	NA	NA	NA	NA	NA	NA	NA	NA
hsa-miR-1914-3p	NA	NA	NA	6.9223	NA	NA	NA	NA	NA	NA	NA	NA	NA	6.97592	6.42498	NA	NA	NA	NA	NA	NA	NA	NA	NA	6.55093	NA	NA	6.18869	NA	NA	NA	NA	NA	NA	NA	NA	NA	NA	NA	NA	NA	NA	NA	NA	NA	NA	NA	NA	NA
hsa-miR-1280	9.18305	8.53843	9.85041	9.60738	9.09439	8.11034	9.75674	10.2379	7.66482	10.6213	8.16308	9.98975	7.84339	8.20551	9.6735	9.09505	8.07899	10.9327	9.37415	9.77161	8.3338	8.22612	9.97248	8.54958	7.52338	10.7319	10.1474	7.49503	8.43414	10.829	11.3964	8.10103	10.7863	10.0914	10.6063	9.79178	7.38168	10.6392	7.78736	11.0853	9.92068	9.76072	7.98546	8.57313	10.1495	8.66993	9.11387	11.2759	11.8951
hsa-miR-93-5p	7.17256	6.47714	6.75814	10.3361	6.76857	7.1763	11.6364	12.3531	8.3423	9.77365	5.31548	11.1334	7.55747	7.17396	12.2261	6.49429	8.38291	8.80349	6.00507	13.5135	5.77798	7.3832	10.7181	5.94965	6.48834	8.80732	7.96088	6.67134	5.77419	9.29211	12.1586	8.41194	10.2961	7.12259	10.9422	7.99968	7.39453	12.061	7.731	8.16075	6.46411	9.46988	6.67958	7.21025	12.361	5.48118	7.95262	10.8454	12.5492
hsa-miR-654-5p	27.1689	36.7122	25.2072	NA	27.5692	NA	NA	NA	28.2382	NA	26.2214	32.4135	30.1498	32.9738	31.1389	25.3822	33.9337	NA	25.2293	NA	29.6064	26.3609	NA	24.8823	27.6962	NA	NA	29.1165	25.2652	NA	NA	26.3649	NA	NA	34.2307	25.9982	NA	NA	26.6053	35.4022	36.4248	26.753	32.5006	27.4558	NA	27.661	29.6244	NA	34.11
hsa-miR-576-5p	14.4631	14.6779	14.5667	16.016	13.7106	14.5561	17.8585	NA	14.012	20.4694	14.0417	18.3656	13.8581	13.6831	19.8865	15.7443	14.1977	18.1907	15.0109	20.1682	14.9657	13.8956	19.363	13.5152	13.4942	18.0793	19.4983	13.5785	13.262	17.8613	20.4317	15.2242	17.8924	15.5376	16.5275	14.9767	14.5358	16.6488	13.2237	16.2262	14.2752	15.1986	13.1994	14.266	17.7618	14.1305	15.509	17.9069	19.8388
hsa-miR-519d-3p	21.6007	NA	NA	NA	34.1247	NA	NA	NA	23.53	NA	13.3908	NA	NA	14.6893	NA	27.016	NA	NA	NA	NA	NA	NA	NA	NA	NA	NA	NA	27.478	29.6074	NA	NA	NA	14.8109	19.7122	18.0569	18.0641	NA	NA	18.5573	NA	NA	NA	33.9241	NA	NA	NA	18.4223	NA	NA
hsa-miR-494-3p	16.7427	17.2204	15.106	19.9656	16.1376	20.7237	19.4866	NA	17.0543	22.6408	16.2741	18.7417	16.9942	15.7681	20.0871	16.2639	17.6185	20.1053	15	20.6991	16.8595	15.9239	20.7173	15.9152	14.3448	19.9667	19.943	17.0304	15.2818	20.1499	NA	16.1268	21.3052	18.9005	19.2962	15.6694	17.3126	20.1163	14.9199	19.5549	16.9959	16.012	17.6542	15.7108	19.822	17.5937	17.4194	20.8737	28.5026
hsa-miR-422a	16.6276	16.0715	16.7676	16.9924	16.5727	16.056	17.7504	17.136	16.3276	18.3729	14.9252	17.0806	16.6369	15.9522	17.8204	15.8129	15.9795	18.5093	15.6092	18.1194	15.117	15.6046	17.6835	14.9254	14.7733	17.5145	16.8102	14.9763	15.9341	17.4251	19.5372	17.1727	16.6352	17.4224	17.5372	17.358	16.3367	18.7313	17.1896	17.307	17.4438	16.8887	16.4881	16.6753	19.4148	15.3783	17.8593	18.3776	19.6277
hsa-miR-526b-3p	NA	10.3378	11.2055	8.96253	NA	10.9482	9.93389	8.66823	9.84773	9.31977	9.02198	9.60139	NA	10.187	9.83439	NA	9.1634	9.70887	NA	8.79061	NA	10.0169	NA	NA	9.6872	9.04559	NA	9.45275	11.1827	9.26149	9.74143	12.0865	10.1042	12.1124	11.686	13.3141	NA	10.6353	11.6082	NA	12.697	NA	NA	11.1635	10.8996	9.93361	11.3526	NA	11.5999
hsa-miR-30e-5p	12.8462	11.559	12.5601	19.312	11.8068	13.2498	23.6506	35.7111	13.4672	20.7382	10.6211	21.2345	12.7921	12.814	23.4463	11.111	13.3084	18.9369	11.4662	29.8055	10.1727	12.1278	21.1727	10.208	11.2097	18.9942	17.8982	10.8722	10.7992	22.3958	21.3879	14.4099	25.7331	13.9846	21.8731	14.0773	13.7749	24.6799	13.9482	19.3544	13.6439	19.3642	12.6559	13.5472	27.0868	10.6111	14.776	26.7586	27.8342
hsa-miR-1287-5p	NA	NA	NA	NA	NA	NA	NA	NA	NA	NA	32.9504	NA	NA	NA	NA	35.7694	NA	NA	35.439	NA	35.3825	NA	NA	33.1822	NA	NA	NA	NA	33.6603	NA	NA	35.864	NA	35.6165	NA	34.9995	NA	NA	32.2378	NA	NA	NA	36.0277	34.1141	NA	31.7587	NA	NA	NA
hsa-miR-96-5p	25.1413	26.1623	25.0533	NA	25.5328	25.9078	NA	NA	30.0472	31.0442	23.0526	NA	24.6011	28.3151	NA	29.5166	28.4251	28.0749	25.973	NA	26.0148	29.9796	30.6937	26.6521	25.1009	27.7586	29.832	24.7387	21.7049	32.2359	NA	31.8991	35.5354	27.6545	35.3187	27.278	29.2054	NA	30.0582	31.1171	28.6891	36.1854	27.7924	29.2502	NA	25.3108	29.3047	33.8833	NA
hsa-miR-660-5p	12.7206	12.5621	12.9122	17.5426	12.573	13.0584	19.7881	25.8234	12.9795	19.6081	12.1122	18.855	12.8624	12.9095	20.7604	11.8334	13.6979	18.5355	12.4872	23.4319	12.0466	12.2601	20.7884	11.3242	12.0402	18.4251	17.5746	11.8403	12.0632	19.4962	19.7781	13.8891	19.829	13.8015	18.8911	13.7641	13.6246	20.4172	14.0038	17.0639	13.6795	16.6238	12.9583	13.7825	21.8145	11.6596	14.7262	20.2774	21.2475
hsa-mir-597-5p	24.3784	22.8013	22.0246	NA	22.8621	24.4988	29.1239	NA	22.1191	NA	22.3025	NA	NA	24.5549	NA	23.0737	NA	NA	26.6564	NA	23.736	25.1325	NA	22.6492	24.2301	NA	NA	22.4462	21.8465	NA	NA	23.9814	NA	29.1158	NA	28.1687	25.7765	NA	27.1617	NA	25.6154	NA	24.7668	24.8419	NA	23.643	NA	NA	NA
hsa-miR-520b	NA	NA	NA	NA	NA	NA	NA	NA	NA	NA	NA	NA	30.1046	NA	31.5805	NA	NA	NA	NA	27.4595	27.8506	NA	NA	NA	NA	NA	NA	NA	NA	NA	NA	NA	NA	NA	NA	27.2157	NA	NA	NA	27.7937	NA	25.7933	NA	NA	27.3328	NA	NA	31.6733	NA
hsa-mir-495-3p	16.7468	17.8961	14.3409	NA	15.747	20.6678	23.461	27.0578	16.5322	NA	15.1534	21.7003	16.935	15.5926	21.2781	16.4816	17.1512	23.2162	14.159	30.7608	16.3947	15.3313	22.5542	14.5872	14.3788	20.6302	19.9726	16.7577	14.0818	21.6027	NA	18.7814	20.2438	18.5087	19.9786	15.0301	19.3294	20.8065	15.2623	20.7603	15.7949	16.6802	16.276	16.0832	20.9772	17.217	17.975	21.3475	23.6582
hsa-miR-423-5p	12.0028	11.4478	12.1706	15.0741	11.9773	11.8096	15.6961	16.7906	11.7566	17.0407	10.9908	15.026	11.9347	11.4872	15.9349	12.7454	11.6267	16.2758	11.7201	16.3776	12.5138	11.5047	17.3282	11.4173	10.6037	15.644	16.2238	10.6251	12.2494	17.0484	19.6709	10.8943	14.4917	12.2878	15.2334	12.5816	10.3272	15.5356	11.7021	15.2516	12.0264	13.8871	11.5125	11.08	16.4014	11.9916	13.0406	16.6082	16.9656
hsa-miR-378a-3p	14.2496	13.4183	14.3807	15.2819	13.4535	13.4475	16.4677	25.3128	14.0987	19.7744	13.1711	16.3735	13.9365	14.2416	16.7888	12.3833	14.6529	18.9753	14.1118	20.2654	12.081	13.6121	19.4993	11.8944	12.6229	17.1014	16.7999	12.787	13.5406	18.7458	19.5838	16.4292	18.2276	16.6106	18.3628	15.5153	15.8352	19.2862	16.1242	18.8759	16.2975	16.886	14.9606	15.753	20.8257	13.3632	18.2806	21.6053	23.9146
hsa-miR-320c	12.0547	10.501	11.1837	11.187	11.5672	12.4983	12.4996	11.0464	10.7435	12.8452	10.3552	12.4771	12.8477	11.5837	13.6911	12.6016	11.1967	14.223	10.5255	11.6723	11.6643	11.3081	11.2276	10.4209	10.1857	11.0441	10.9062	9.87779	12.3697	11.285	19.7414	12.1118	11.0368	12.5617	12.985	13.0479	11.414	13.5904	12.0085	12.1704	12.6477	12.1464	11.9513	12.2802	13.1807	10.6793	13.2386	12.8772	13.4475
hsa-miR-1299	18.3815	26.4725	19.9514	18.1263	31.4462	20.3023	NA	24.3773	24.4434	24.6016	15.8869	22.1194	26.7518	23.6188	25.822	32.4954	29.1473	26.5759	28.6859	25.3413	21.1841	23.4743	20.8723	29.7871	19.8285	21.9547	24.1747	18.2917	18.4403	31.3536	24.8913	18.5082	16.0331	NA	NA	27.415	NA	23.5011	18.5739	NA	19.5192	20.772	22.1541	21.4317	24.2271	14.0978	20.1959	29.2107	21.4879
hsa-miR-98-5p	21.4796	20.943	19.0224	NA	20.797	21.957	25.4236	NA	23.7988	33.7715	18.815	23.9495	23.6078	21.2569	NA	21.924	23.2094	22.8578	20.3111	NA	21.0856	22.5948	NA	18.532	21.2881	22.348	22.3514	21.3177	19.9949	24.6627	NA	29.8189	23.809	21.9915	36.1186	23.1098	25.9767	28.0801	23.4007	23.5562	20.7663	23.2011	23.1576	22.7191	32.8365	19.9592	23.8073	25.6851	30.411
hsa-miR-744-5p	14.7652	15.2332	15.4806	16.8464	14.7283	14.9055	18.3389	22.8011	14.7972	19.338	13.9261	17.9288	14.892	14.3095	18.6926	15.7693	14.6573	17.8641	14.5724	19.4224	14.7199	13.937	18.3725	14.1525	13.8302	18.011	17.8966	13.6823	14.2809	17.7957	18.9361	14.6384	18.2761	15.5699	17.3643	15.255	13.8914	17.9101	14.4843	16.8114	15.1967	15.8847	14.2328	14.2169	18.2407	13.8591	14.8313	17.5883	19.7229
hsa-miR-598-3p	18.8523	17.8404	17.554	22.74	17.9854	18.9044	23.0717	NA	19.1032	24.9159	16.9239	NA	18.1002	18.62	NA	17.5629	18.7635	20.0087	16.8388	27.7216	17.0691	17.4672	22.9506	16.0025	17.7394	21.0245	20.9846	17.3235	16.694	30.3771	22.205	22.0214	23.7254	17.3063	23.4051	17.6061	18.6049	NA	18.1636	20.0591	17.021	22.4054	17.3274	17.9301	NA	16.3142	18.2703	21.7026	NA
hsa-miR-525-5p	NA	NA	NA	NA	NA	NA	NA	NA	NA	NA	NA	NA	NA	NA	NA	NA	NA	NA	NA	NA	NA	NA	NA	NA	NA	NA	NA	NA	NA	NA	NA	NA	NA	NA	NA	NA	NA	NA	NA	NA	NA	NA	NA	NA	NA	NA	NA	NA	NA
hsa-miR-499a-5p	NA	NA	NA	NA	NA	NA	NA	NA	NA	NA	34.4876	NA	NA	NA	NA	29.3902	NA	NA	NA	NA	31.1105	29.2451	NA	35.6436	30.3576	NA	NA	26.8117	NA	NA	NA	NA	NA	26.7592	NA	25.7899	NA	NA	NA	NA	NA	NA	NA	33.1916	NA	28.6539	NA	NA	NA
hsa-miR-425-5p	11.5273	11.5649	11.3737	12.9548	10.7698	11.7655	15.3277	23.2785	12.2851	20.456	11.443	16.3539	12.8623	11.37	16.5235	13.0263	12.2766	17.328	12.7981	18.2962	12.0043	11.0767	18.3728	10.8928	10.5481	16.5044	17.3262	10.5408	11.419	16.5762	17.0592	11.5566	15.5019	13.3153	13.65	12.0613	11.0398	14.9389	11.623	15.4839	12.6813	13.3364	11.2147	12.3898	16.8351	10.9613	11.5895	17.9089	20.6782
hsa-miR-320d	13.7903	13.8226	11.4828	14.1142	15.2309	15.4623	18.7006	18.4981	15.0159	18.9918	NA	16.1034	17.5119	15.1802	19.2341	15.5754	15.6642	20.4996	13.7842	16.0136	15.9116	15.4842	18.8717	14.4996	14.5733	16.6951	20.3421	14.5554	14.8315	20.8822	16.9121	13.0137	11.4958	13.0538	13.7114	16.1068	11.809	NA	14.1486	NA	16.6547	15.3922	18.3954	16.6713	NA	15.3638	15.2278	NA	NA
hsa-miR-1471	NA	NA	NA	NA	NA	NA	NA	NA	NA	NA	NA	NA	NA	NA	NA	NA	NA	NA	NA	NA	NA	NA	NA	NA	NA	NA	NA	NA	NA	NA	NA	NA	NA	NA	NA	NA	NA	NA	NA	NA	NA	NA	NA	NA	NA	NA	NA	NA	NA
[truncated: 72 more columns]
